# Supplementary material for: Comparison of Periodontal Bacteria of Edo and Modern Periods Using Novel Diagnostic Approach for Periodontitis With Micro-CT
Source: Front Cell Infect Microbiol. 2021 Sep 20;11:723821. doi: 10.3389/fcimb.2021.723821 (PMC8488429; doi:10.3389/fcimb.2021.723821)
Supplement: Supplementary file 2 [file Table_1.xlsx]

## Sheet: TableS1
Supplementary Table 1. Clinical characteristics of the modern subjects
		Modern samples with periodontitis	Modern samples without periodontitis
Data depository		DRA010104	DRA008582
Country		Japan	Japan
Number of subjects		23	30
Age		66.3 ± 9.3	35.9 ± 5.0
Probing pocket depth (mm)		6.4 ± 2.5	N/A
Pocket scores (Community Periodontal Index 2013)	0	0	3
	1	0	27
	3 or 4	23	0
Bleeding on probing		23/23	14/30
Radiographic bone loss (%)		31.8 ± 13.4	N/A
