# Supplementary material for: Comparison of Periodontal Bacteria of Edo and Modern Periods Using Novel Diagnostic Approach for Periodontitis With Micro-CT
Source: Front Cell Infect Microbiol. 2021 Sep 20;11:723821. doi: 10.3389/fcimb.2021.723821 (PMC8488429; doi:10.3389/fcimb.2021.723821)
Supplement: Supplementary file 3 [file Table_2.xlsx]

## Sheet: TableS2
Supplementary Table 2. Summary of Illumina MiSeq reads in this study in Edo samples
Sample type	Smaple ID		Raw data			After IM-TORNADO pipeline		After removing contamination
			Number of paired reads	Total length (bp)		Number of reads		Number of reads
Edo samples with periodontitis	EP1		73381	41931018		34075		11224
Edo samples with periodontitis	EP2		55310	31196935		28327		10604
Edo samples with periodontitis	EP3		47782	27683412		26672		2433
Edo samples with periodontitis	EP4		40882	23111258		13542		1555
Edo samples with periodontitis	EP5		69860	39712080		33336		2309
Edo samples with periodontitis	Mean		57443	3.27269e+07		27190.4		5625
Edo samples with periodontitis	Standard deviation		13967.4	7.96471e+06	#DIV/0!	8261.44		4844.81
Sample type	Sample ID		Raw data			After IM-TORNADO pipeline		After removing contamination
			Number of paired reads	Total length (bp)		Number of reads		Number of reads
Edo samples without periodontitis	EH1		71981	40419393		36220		1904
Edo samples without periodontitis	EH2		64907	36705764		35266		9105
Edo samples without periodontitis	EH3		62619	35353953		34245		6566
Edo samples without periodontitis	EH4		92718	53305366		43594		15135
Edo samples without periodontitis	EH5		52563	26813348		25180		4885
Edo samples without periodontitis	EH6		65489	37105909		32279		9301
Edo samples without periodontitis	EH7		53448	30957904		29513		7145
Edo samples without periodontitis	Mean		66246.4	3.72374e+07		33756.7		7720.14
Edo samples without periodontitis	Standard deviation		13541.2	8.36904e+06	#DIV/0!	5760.63		4141.77
Sample type			Raw data			After IM-TORNADO pipeline		After removing contamination
			Number of paired reads	Total length (bp)		Number of reads		Number of reads
Soil	1		59269	24334410		20573		-
Soil	2		50249	29707421		17901		-
Soil	Mean		54759	2.70209e+07		19237		-
Soil	Standard deviation		6378.1	3.79929e+06	#DIV/0!	1889.39		-
Water	1		32192	16148488		16685		-
Water	2		20559	5911276		5347		-
Water	Mean		26375.5	11029882	#DIV/0!	11016		-
Water	Standard deviation		8225.77	7.2388e+06	#DIV/0!	8017.18		-
