# Supplementary material for: Comparison of Periodontal Bacteria of Edo and Modern Periods Using Novel Diagnostic Approach for Periodontitis With Micro-CT
Source: Front Cell Infect Microbiol. 2021 Sep 20;11:723821. doi: 10.3389/fcimb.2021.723821 (PMC8488429; doi:10.3389/fcimb.2021.723821)
Supplement: Supplementary file 4 [file Table_3.xlsx]

## Sheet: TableS3
Supplementary Table 3. Number of OTUs and shannon index in Edo samples
Type	Subject	OTUs	Shannon index
Edo samples with periodontitis	EP1	121	2.57748
Edo samples with periodontitis	EP2	73	2.69204
Edo samples with periodontitis	EP3	54	2.14484
Edo samples with periodontitis	EP4	42	2.45984
Edo samples with periodontitis	EP5	48	1.99322
Mean		67.6	2.37349
Standard deviation		28.6538	0.263602
Type	Subject	OTUs	Shannon index
Edo samples without periodontitis	EH1	40	3.51437
Edo samples without periodontitis	EH2	90	3.22792
Edo samples without periodontitis	EH3	56	2.84888
Edo samples without periodontitis	EH4	97	1.93596
Edo samples without periodontitis	EH5	69	3.07127
Edo samples without periodontitis	EH6	98	3.08413
Edo samples without periodontitis	EH7	85	3.39252
Mean		76.4286	3.01072
Standard deviation		20.5138	0.483582
t-test	P vs H	0.58268	0.0346688
