# Supplementary material for: Comparison of Periodontal Bacteria of Edo and Modern Periods Using Novel Diagnostic Approach for Periodontitis With Micro-CT
Source: Front Cell Infect Microbiol. 2021 Sep 20;11:723821. doi: 10.3389/fcimb.2021.723821 (PMC8488429; doi:10.3389/fcimb.2021.723821)
Supplement: Supplementary file 5 [file Table_4.xlsx]

## Sheet: TableS4
Supplementary Table 4. Summary of Illumina MiSeq reads in modern samples
Sample type	Sample ID		Raw data			After IM-TORNADO pipeline
			Number of paired reads	Total length (bp)		Number of reads
Modern samples with periodontitis	MP1		488098	139796500		27863
Modern samples with periodontitis	MP2		479992	141792498		30196
Modern samples with periodontitis	MP3		542292	159205472		19813
Modern samples with periodontitis	MP4		1096520	325117502		96929
Modern samples with periodontitis	MP5		627854	177617567		31520
Modern samples with periodontitis	MP6		626504	149656218		36404
Modern samples with periodontitis	MP7		302540	89071630		26508
Modern samples with periodontitis	MP8		241626	67344208		14881
Modern samples with periodontitis	MP9		359774	98009940		11328
Modern samples with periodontitis	MP10		365924	104634686		14187
Modern samples with periodontitis	MP11		288446	79999957		26864
Modern samples with periodontitis	MP12		246012	59040539		16044
Modern samples with periodontitis	MP13		259832	76984291		22142
Modern samples with periodontitis	MP14		213562	63802677		18377
Modern samples with periodontitis	MP15		193966	55250324		20292
Modern samples with periodontitis	MP16		185990	54796351		18329
Modern samples with periodontitis	MP17		234742	70217397		22613
Modern samples with periodontitis	MP18		208926	62282420		17969
Modern samples with periodontitis	MP19		179870	53545059		16448
Modern samples with periodontitis	MP20		171544	49271612		17954
Modern samples with periodontitis	MP21		233418	68579935		17621
Modern samples with periodontitis	MP22		145864	43534192		14871
Modern samples with periodontitis	MP23		228272	68212199		19999
	Mean		344416	9.81636e+07		24311
	Standard deviation		218900	6.30037e+07	#DIV/0!	17013.9
Sample type	Sample ID		Raw data			After IM-TORNADO pipeline
			Number of paired reads	Total length (bp)		Number of reads
Modern samples without periodontitis	MH1		39014	21691784		16485
Modern samples without periodontitis	MH2		35281	19616236		14139
Modern samples without periodontitis	MH3		35180	19560080		14585
Modern samples without periodontitis	MH4		27688	15394528		12391
Modern samples without periodontitis	MH5		31352	17431712		13418
Modern samples without periodontitis	MH6		36545	20319020		15053
Modern samples without periodontitis	MH7		28502	15847112		11909
Modern samples without periodontitis	MH8		32290	17953240		13160
Modern samples without periodontitis	MH9		30073	16720588		11955
Modern samples without periodontitis	MH10		26079	14499924		10471
Modern samples without periodontitis	MH11		29423	16359188		12301
Modern samples without periodontitis	MH12		29105	16182380		11871
Modern samples without periodontitis	MH13		38731	21534436		15689
Modern samples without periodontitis	MH14		28564	15881584		10930
Modern samples without periodontitis	MH15		25293	14062908		10285
Modern samples without periodontitis	MH16		30003	16681668		13102
Modern samples without periodontitis	MH17		25588	14226928		9510
Modern samples without periodontitis	MH18		27668	15383408		11310
Modern samples without periodontitis	MH19		20890	11614840		8397
Modern samples without periodontitis	MH20		25426	14136856		10273
Modern samples without periodontitis	MH21		27941	15535196		11070
Modern samples without periodontitis	MH22		25997	14454332		10172
Modern samples without periodontitis	MH23		22947	12758532		8985
Modern samples without periodontitis	MH24		26629	14805724		10898
Modern samples without periodontitis	MH25		29085	16171260		11996
Modern samples without periodontitis	MH26		27166	15104296		10633
Modern samples without periodontitis	MH27		25922	14412632		10435
Modern samples without periodontitis	MH28		23965	13324540		10246
Modern samples without periodontitis	MH29		24795	13786020		9320
Modern samples without periodontitis	MH30		23941	13311196		9785
	Mean		28702.8	1.59587e+07		11692.5
	Standard deviation		4532.88	2.52028e+06	#DIV/0!	2028.8
