# Supplementary material for: Comparison of Periodontal Bacteria of Edo and Modern Periods Using Novel Diagnostic Approach for Periodontitis With Micro-CT
Source: Front Cell Infect Microbiol. 2021 Sep 20;11:723821. doi: 10.3389/fcimb.2021.723821 (PMC8488429; doi:10.3389/fcimb.2021.723821)
Supplement: Supplementary file 6 [file Table_5.xlsx]

## Sheet: TableS5
Supplementary Table 5. Number of OTUs and shannon index in modern samples
Type	Subject	OTUs	Shannon index
Modern samples with periodontitis	MP1	298	3.8427
Modern samples with periodontitis	MP2	461	3.94958
Modern samples with periodontitis	MP3	488	5.09939
Modern samples with periodontitis	MP4	348	2.97036
Modern samples with periodontitis	MP5	325	4.04209
Modern samples with periodontitis	MP6	484	3.69873
Modern samples with periodontitis	MP7	289	3.35664
Modern samples with periodontitis	MP8	348	3.51799
Modern samples with periodontitis	MP9	186	3.52316
Modern samples with periodontitis	MP10	297	3.14162
Modern samples with periodontitis	MP11	383	3.70962
Modern samples with periodontitis	MP12	284	3.24881
Modern samples with periodontitis	MP13	285	3.45448
Modern samples with periodontitis	MP14	275	3.07358
Modern samples with periodontitis	MP15	310	3.01611
Modern samples with periodontitis	MP16	313	2.8909
Modern samples with periodontitis	MP17	247	2.9966
Modern samples with periodontitis	MP18	212	3.34856
Modern samples with periodontitis	MP19	392	3.80696
Modern samples with periodontitis	MP20	295	2.8447
Modern samples with periodontitis	MP21	293	3.64727
Modern samples with periodontitis	MP22	170	3.4752
Modern samples with periodontitis	MP23	310	3.20476
Mean		317.087	3.47217
Standard deviation		81.0592	0.485847
Type	Subject	OTUs	Shannon index
Modern samples without periodontitis	MH1	544	1.51713
Modern samples without periodontitis	MH2	523	1.3789
Modern samples without periodontitis	MH3	529	1.40677
Modern samples without periodontitis	MH4	483	1.47821
Modern samples without periodontitis	MH5	489	1.40776
Modern samples without periodontitis	MH6	536	1.43574
Modern samples without periodontitis	MH7	503	1.39651
Modern samples without periodontitis	MH8	502	1.38108
Modern samples without periodontitis	MH9	477	1.39938
Modern samples without periodontitis	MH10	478	1.34577
Modern samples without periodontitis	MH11	512	1.4096
Modern samples without periodontitis	MH12	499	1.40929
Modern samples without periodontitis	MH13	519	1.67668
Modern samples without periodontitis	MH14	489	1.40469
Modern samples without periodontitis	MH15	509	1.86442
Modern samples without periodontitis	MH16	495	1.4432
Modern samples without periodontitis	MH17	495	1.49317
Modern samples without periodontitis	MH18	469	1.35207
Modern samples without periodontitis	MH19	465	1.36136
Modern samples without periodontitis	MH20	515	1.78074
Modern samples without periodontitis	MH21	486	1.39054
Modern samples without periodontitis	MH22	461	1.32799
Modern samples without periodontitis	MH23	461	1.32059
Modern samples without periodontitis	MH24	476	1.37043
Modern samples without periodontitis	MH25	527	2.03336
Modern samples without periodontitis	MH26	492	1.35197
Modern samples without periodontitis	MH27	475	1.32942
Modern samples without periodontitis	MH28	484	1.44087
Modern samples without periodontitis	MH29	465	1.41523
Modern samples without periodontitis	MH30	460	1.4441
Mean		493.933	1.4589
Standard deviation		23.3922	0.163031
t-test		2.92956e-15	1.4677e-26
