# Supplementary material for: Comparison of Periodontal Bacteria of Edo and Modern Periods Using Novel Diagnostic Approach for Periodontitis With Micro-CT
Source: Front Cell Infect Microbiol. 2021 Sep 20;11:723821. doi: 10.3389/fcimb.2021.723821 (PMC8488429; doi:10.3389/fcimb.2021.723821)
Supplement: Supplementary file 7 [file Table_6.xlsx]

## Sheet: TableS6
Supplementary Table 6. Relative read abundances (%) of 16S rRNA reads in the Edo samples assigned at phylum level (in the descending order of mean values)
Phylum used for assigning OTUs		EP1	EP2	EP3	EP4	EP5	Mean	SD	SE	Number of sample			EH1	EH2	EH3	EH4	EH5	EH6	EH7	Mean	SD	SE	Number of sample
Sample Type		Periodontitis	Periodontitis	Periodontitis	Periodontitis	Periodontitis						Sample Type	Healthy	Healthy	Healthy	Healthy	Healthy	Healthy	Healthy
Firmicutes		46.65	47.7178	79.3259	66.6238	66.8688	61.4373	13.9937	6.25816	5		Firmicutes	41.3866	87.721	81.5717	87.3538	52.2006	33.8351	53.7859	62.5507	22.609	8.54539	7
Unclassified		42.5339	49.453	16.4406	14.2765	11.3469	26.8102	17.774	7.94879	5		Unclassified	9.87395	8.98407	8.93999	9.11794	16.6837	62.7244	16.0112	18.905	19.6151	7.41383	7
Actinobacteria		6.13863	2.00868	2.836	17.492	17.7566	9.24638	7.80303	3.48962	5		Actinobacteria	19.2227	1.77924	6.13768	2.17377	21.4739	2.96742	19.0623	10.4024	9.0453	3.4188	7
Proteobacteria		4.33892	0.443229	0.575421	1.28617	1.86228	1.7012	1.58158	0.707305	5		Proteobacteria	14.6008	0.472268	2.60433	1.35448	5.64995	0.311794	1.09167	3.72648	5.13208	1.93974	7
Chloroflexi		0.0445474	0	0	0	1.86228	0.381365	0.82808	0.370329	2		Synergistetes	8.14076	0	0	0	1.45343	0	1.72148	1.61652	2.97366	1.12394	3
Bacteroidetes		0.0623664	0	0.739827	0	0.303162	0.221071	0.315745	0.141205	3		Saccharibacteria (TM7)	2.9937	0.0329489	0	0	0	0	3.89083	0.988211	1.69637	0.641166	3
Saccharibacteria (TM7)		0.151461	0.377216	0	0	0	0.105735	0.165327	0.0739366	2		Bacteroidetes	2.31092	0.615047	0	0	2.53838	0.0430061	0.335899	0.834751	1.11048	0.419724	5
Spirochaetes		0	0	0	0.321543	0	0.0643087	0.143799	0.0643087	1		Chloroflexi	0	0.395387	0.502589	0	0	0.118267	3.91882	0.70501	1.43183	0.541181	4
Synergistetes		0.0801853	0	0.082203	0	0	0.0324777	0.0444776	0.019891	2		Spirochaetes	1.47059	0	0.24368	0	0	0	0.181945	0.270888	0.538741	0.203625	3
Total		100	100	100	100	100						Total	100	100	100	100	100	100	100
