# Supplementary material for: Comparison of Periodontal Bacteria of Edo and Modern Periods Using Novel Diagnostic Approach for Periodontitis With Micro-CT
Source: Front Cell Infect Microbiol. 2021 Sep 20;11:723821. doi: 10.3389/fcimb.2021.723821 (PMC8488429; doi:10.3389/fcimb.2021.723821)
Supplement: Supplementary file 8 [file Table_7.xlsx]

## Sheet: TableS7
Supplementary Table 7. Relative read abundances (%) of 16S rRNA reads in modern samples assigned at phylum level (in the descending order of mean values)
Phylum used for assigning OTUs		MP1	MP2	MP3	MP4	MP5	MP6	MP7	MP8	MP9	MP10	MP11	MP12	MP13	MP14	MP15	MP16	MP17	MP18	MP19	MP20	MP21	MP22	MP23	Mean	Standard division	Standard error	Number of samples		Phylum used for assigning OTUs	MH1	MH2	MH3	MH4	MH5	MH6	MH7	MH8	MH9	MH10	MH11	MH12	MH13	MH14	MH15	MH16	MH17	MH18	MH19
Sample Type		Modern samples with periodontitis	Modern samples with periodontitis	Modern samples with periodontitis	Modern samples with periodontitis	Modern samples with periodontitis	Modern samples with periodontitis	Modern samples with periodontitis	Modern samples with periodontitis	Modern samples with periodontitis	Modern samples with periodontitis	Modern samples with periodontitis	Modern samples with periodontitis	Modern samples with periodontitis	Modern samples with periodontitis	Modern samples with periodontitis	Modern samples with periodontitis	Modern samples with periodontitis	Modern samples with periodontitis	Modern samples with periodontitis	Modern samples with periodontitis	Modern samples with periodontitis	Modern samples with periodontitis	Modern samples with periodontitis						Sample Type	Modern samples without periodontitis	Modern samples without periodontitis	Modern samples without periodontitis	Modern samples without periodontitis	Modern samples without periodontitis	Modern samples without periodontitis	Modern samples without periodontitis	Modern samples without periodontitis	Modern samples without periodontitis	Modern samples without periodontitis	Modern samples without periodontitis	Modern samples without periodontitis	Modern samples without periodontitis	Modern samples without periodontitis	Modern samples without periodontitis	Modern samples without periodontitis	Modern samples without periodontitis	Modern samples without periodontitis	Modern samples without periodontitis
Bacteroidetes		35.5633	24.9503	24.7161	38.3621	28.7088	33.1447	29.2591	45.4002	14.5304	37.7811	19.7811	23.9217	28.0372	42.6294	51.3601	40.9188	43.7094	24.8205	55.3563	46.9923	18.5688	7.26918	44.9372	33.0747	12.4007	2.58573	23		Firmicutes	52.1565	53.5681	52.1289	49.3423	51.267	50.9002	52.1958	53.4347	53.8018	53.1754	54.1907	52.0849	54.6944	53.9158	48.9451	46.7791	49.0747	51.2202	51.5065
Fusobacteria		24.3692	34.9384	5.06738	35.0886	29.7303	28.1975	37.2529	10.4832	7.28284	17.3892	19.9226	13.3695	20.9737	18.7789	14.2519	22.2216	25.3483	24.6703	8.88862	16.6035	16.2193	0.645552	6.65533	19.0586	10.0633	2.09834	23		Bacteroidetes	28.8383	29.1958	31.1964	34.4766	31.2938	32.4653	30.6743	28.8298	29.5023	29.8061	28.453	29.9385	29.5302	29.6615	31.6383	36.4448	32.8601	31.786	31.7137
Firmicutes		13.4156	16.8334	36.3448	12.2193	16.9385	19.0226	21.1219	9.02493	17.2405	14.1609	18.4299	8.20244	40.0325	6.77477	10.275	12.6303	13.3419	41.054	11.8495	4.36115	26.0995	29.5811	17.5409	18.1085	10.1644	2.11943	23		Actinobacteria	7.18229	6.66242	6.28728	6.90824	6.93099	6.31768	6.54967	6.71733	6.70013	6.67558	6.89375	7.24455	6.08707	6.55993	6.59212	7.21264	6.24606	7.0557	7.76468
Proteobacteria		14.5067	5.90144	3.66426	6.2097	2.62056	6.74926	3.08209	12.8352	46.9633	15.4367	15.4296	9.82922	1.77491	12.7877	4.32683	8.89301	3.61739	0.178084	1.71449	7.9648	23.6252	45.3769	7.88039	11.3638	12.3502	2.5752	23		Unclassified	7.0367	6.76144	6.65752	5.82681	6.57326	6.75613	6.7512	7.65957	6.60811	7.02894	7.04821	6.73911	6.50137	6.30375	6.23238	5.40376	6.86646	6.64898	5.83542
Synergistetes		0.0394789	4.93443	4.7595	2.15312	3.11548	4.02978	0.188622	7.1971	0.00882768	4.93409	14.3501	21.2665	0.261946	7.99369	5.75103	6.40515	7.08884	0.0612165	4.5659	8.05949	3.42205	0.0470715	10.7005	5.27539	5.09995	1.06341	23		Proteobacteria	3.90658	3.46559	3.26363	2.87305	3.38351	2.88315	3.47636	2.93313	2.9611	2.85551	2.67458	3.43695	2.72165	3.06496	3.05299	3.44222	3.62776	2.64368	2.76289
Spirochaetes		2.78147	5.30203	1.81194	2.61428	2.77602	1.74431	1.38072	9.34077	0.0353107	3.34814	8.20057	2.69883	0.162587	6.01295	8.69308	2.50968	2.91868	0.350604	10.4572	11.3958	1.26554	0.0201735	7.87539	4.07374	3.56405	0.743156	23		Fusobacteria	0.588414	0.169743	0.281111	0.355096	0.357728	0.49824	0.209925	0.235562	0.317859	0.276955	0.406471	0.286412	0.26133	0.31107	2.38211	0.366356	0.704522	0.433245	0.273907
Unclassified		1.85192	4.32839	2.27124	2.89903	2.00825	5.02692	5.87747	3.97151	1.80968	6.75971	3.56239	1.78883	7.65514	3.76558	5.03647	4.64292	3.90926	3.60621	2.74805	4.26089	6.44118	0.221908	3.84019	3.8384	1.80056	0.375442	23		Saccharibacteria (TM7)	0.236579	0.176816	0.185122	0.2179	0.19377	0.159437	0.142749	0.18997	0.108741	0.181454	0.2764	0.269564	0.203965	0.182983	0.194458	0.351091	0.325973	0.20336	0.142908
Actinobacteria		7.35025	2.3778	5.58219	0.13515	3.63261	1.73333	1.73155	1.50528	10.2578	0.155072	0.163788	0.760409	1.03423	0.130598	0.266115	1.60402	0.0176889	5.17002	3.21012	0.100256	4.15981	16.818	0.430022	2.9707	4.02439	0.839144	23		Spirochaetes	0.048529	0	0	0	0	0	0	0	0	0	0.0487765	0	0	0	0.758386	0	0.210305	0.00884173	0
Saccharibacteria (TM7)		0.118437	0.433832	15.51	0.00412673	10.4695	0.266454	0.101856	0.01344	1.84499	0.00704871	0.0372245	17.8447	0.0677446	0.223105	0.0197122	0.174587	0.0442223	0.0445211	0.547179	0	0.187277	0.0201735	0.060003	2.0887	5.10071	1.06357	22		SR1	0.00606612	0	0	0	0	0.0199296	0	0	0	0	0	0	0	0	0.145843	0	0.0630915	0	0
Chloroflexi		0	0	0.272548	0.314663	0	0.0851555	0	0.221759	0	0.0140974	0.122841	0.317876	0	0.903303	0.0197122	0	0.00442223	0.0445211	0.662695	0.26178	0	0	0.080004	0.144582	0.233327	0.048652	14		Synergistetes	0	0	0	0	0	0	0	0	0	0	0.00812942	0	0	0	0.0583374	0	0.0210305	0	0
SR1		0.00358899	0	0	0	0	0	0	0.00671998	0.0264831	0.0140974	0	0	0	0	0	0	0	0	0	0	0	0	0	0.00221258	0.00619945	0.00129268	4		Total	100	100	100	100	100	100	100	100	100	100	100	100	100	100	100	100	100	100	100
Gracilibacteria (GN02)		0	0	0	0	0	0	0.00377245	0	0	0	0	0	0	0	0	0	0	0	0	0	0.0113501	0	0	0.000657502	0.00245979	0.000512902	2
Total		100	100	100	100	100	100	100	100	100	100	100	100	100	100	100	100	100	100	100	100	100	100	100
[truncated: 15 more columns]
