# Supplementary material for: Comparison of Periodontal Bacteria of Edo and Modern Periods Using Novel Diagnostic Approach for Periodontitis With Micro-CT
Source: Front Cell Infect Microbiol. 2021 Sep 20;11:723821. doi: 10.3389/fcimb.2021.723821 (PMC8488429; doi:10.3389/fcimb.2021.723821)
Supplement: Supplementary file 10 [file Table_9.xlsx]

## Sheet: TableS9
Supplementary Table 9. Relative read abundances (%) of 16S rRNA reads in modern samples assigned at class level (in the descending order of mean values)
Family used for assigning OTUs		MP1	MP2	MP3	MP4	MP5	MP6	MP7	MP8	MP9	MP10	MP11	MP12	MP13	MP14	MP15	MP16	MP17	MP18	MP19	MP20	MP21	MP22	MP23	Mean	Standard division	Standard error	Number of samples		Phylum used for assigning OTUs	MH1	MH2	MH3	MH4	MH5	MH6	MH7	MH8	MH9	MH10	MH11	MH12	MH13	MH14	MH15	MH16	MH17	MH18	MH19
Sample Type		Modern samples with periodontitis	Modern samples with periodontitis	Modern samples with periodontitis	Modern samples with periodontitis	Modern samples with periodontitis	Modern samples with periodontitis	Modern samples with periodontitis	Modern samples with periodontitis	Modern samples with periodontitis	Modern samples with periodontitis	Modern samples with periodontitis	Modern samples with periodontitis	Modern samples with periodontitis	Modern samples with periodontitis	Modern samples with periodontitis	Modern samples with periodontitis	Modern samples with periodontitis	Modern samples with periodontitis	Modern samples with periodontitis	Modern samples with periodontitis	Modern samples with periodontitis	Modern samples with periodontitis	Modern samples with periodontitis						Sample Type	Modern samples without periodontitis	Modern samples without periodontitis	Modern samples without periodontitis	Modern samples without periodontitis	Modern samples without periodontitis	Modern samples without periodontitis	Modern samples without periodontitis	Modern samples without periodontitis	Modern samples without periodontitis	Modern samples without periodontitis	Modern samples without periodontitis	Modern samples without periodontitis	Modern samples without periodontitis	Modern samples without periodontitis	Modern samples without periodontitis	Modern samples without periodontitis	Modern samples without periodontitis	Modern samples without periodontitis	Modern samples without periodontitis
Bacteroidia		33.9124	23.8508	24.6454	38.2827	27.3287	33.0705	29.1157	45.333	13.3651	37.7247	19.5503	23.8407	28.0282	42.6239	50.9413	40.8478	43.0991	24.7649	55.1192	46.9366	18.5063	6.79847	44.5772	32.7071	12.4991	2.60624	23		Clostridia	25.3988	27.0882	25.7731	23.6543	24.646	26.1941	25.804	27.4848	26.4743	26.8074	27.9164	25.7266	22.1429	27.118	24.842	22.4164	24.8791	24.9337	27.2359
Fusobacteriia		24.3692	34.9384	5.06738	35.0886	29.7303	28.1975	37.2529	10.4832	7.28284	17.3892	19.9226	13.3695	20.9737	18.7789	14.2519	22.2216	25.3483	24.6703	8.88862	16.6035	16.2193	0.645552	6.65533	19.0586	10.0633	2.09834	23		Unclassified	24.1371	21.8544	24.5389	24.0578	24.3777	22.9456	23.9063	23.7842	23.7223	23.8946	23.2827	24.1513	22.3086	20.9515	21.9932	23.9124	22.4395	23.8019	22.0198
Clostridia		0.480925	9.65028	10.7202	11.4486	6.8052	8.41116	6.43202	5.40286	1.1476	10.2206	17.0935	5.52231	13.1063	5.28922	10.0631	11.0426	11.6437	33.4966	6.06761	4.11607	15.7199	1.68112	14.4257	9.56466	6.88769	1.43618	23		Bacteroidia	19.5936	20.6662	21.4193	22.8634	21.3221	21.9823	21.0933	19.6049	20.7528	21.1919	19.4293	20.1836	20.1542	21.8115	22.6835	24.9428	23.2597	22.3873	21.6863
Synergistia		0.0394789	4.93443	4.7595	2.15312	3.11548	4.02978	0.188622	7.1971	0.00882768	4.93409	14.3501	21.2665	0.261946	7.99369	5.75103	6.40515	7.08884	0.0612165	4.5659	8.05949	3.42205	0.0470715	10.7005	5.27539	5.09995	1.06341	23		Bacilli	14.2311	15.192	14.0761	13.881	14.011	14.0969	14.107	14.3997	14.3706	13.7141	14.6573	14.4891	21.8433	15.3705	12.9509	12.3798	13.1125	14.2175	13.6239
Bacilli		1.42842	5.36164	14.4854	0.468384	1.04695	8.3315	6.81681	3.31967	14.6716	3.67238	0.0744491	0.236849	16.7916	0.0870654	0.113345	0.725626	0.221112	1.50815	2.47446	0.0167094	9.95971	27.1737	0.475024	5.19394	7.09017	1.4784	23		Actinobacteria	7.04277	6.47146	6.16387	6.78718	6.81175	6.16488	6.39013	6.58815	6.54956	6.54188	6.7149	7.12661	5.97871	6.42269	6.48517	7.0142	6.11987	6.96729	7.59795
Betaproteobacteria		0.0825467	0.821301	0.237218	0.180545	0.142766	0.917482	0.901615	4.03871	45.7804	0.310143	0.0856164	0.0934929	0.149038	0.228547	0.113345	0.0436467	0.0574891	0	1.45914	0.00556979	17.3202	44.9398	0.020001	5.12733	13.1975	2.75188	22		Bacteroidetes [C-1]	1.88656	1.84596	1.80322	2.41304	1.99732	2.42477	2.11605	1.95289	1.79841	1.79544	1.86164	1.75217	1.79744	1.59195	1.88624	2.29736	2.05047	1.87445	2.07217
Unclassified		2.87837	4.51384	2.71539	2.98982	3.77221	5.29063	6.60555	4.04543	1.88912	6.90068	3.75968	1.82623	9.10035	3.85264	5.09068	4.79568	4.00212	3.99577	2.83317	4.32773	7.71239	0.262255	3.88519	4.21934	1.98105	0.413077	23		Gammaproteobacteria	1.4316	1.55598	1.76894	1.1702	1.59487	1.38178	1.47787	1.41337	1.39691	1.37523	1.1869	1.64266	1.28115	1.31747	1.19592	1.51885	1.50368	1.13174	1.26236
Spirochaetia		2.78147	5.30203	1.81194	2.61428	2.77602	1.74431	1.38072	9.34077	0.0353107	3.34814	8.20057	2.69883	0.162587	6.01295	8.69308	2.50968	2.91868	0.350604	10.4572	11.3958	1.26554	0.0201735	7.87539	4.07374	3.56405	0.743156	23		Negativicutes	1.24962	1.24478	1.14501	1.34775	1.44582	1.20906	1.28474	1.16261	1.25471	1.33703	1.22754	1.25516	1.16005	1.5462	1.25425	1.24408	1.64038	1.13174	1.22663
Epsilonproteobacteria		14.4134	3.63955	1.93812	5.03668	2.42386	4.33469	1.9994	6.06814	0.282486	6.06894	3.25715	0.835203	0.388402	7.64543	1.52277	1.29303	1.83965	0.0500863	0.212792	4.06595	0.351853	0.0201735	0.115006	2.94794	3.34824	0.698157	23		Erysipelotrichia	0.982712	1.14577	0.829619	1.0895	0.983753	0.923404	0.940465	1.21581	1.21288	0.974119	0.951142	0.859237	0.930588	1.12534	0.641711	1.03801	0.925342	0.937224	0.84554
Negativicutes		11.474	1.275	8.69631	0.253794	8.30266	1.96956	6.7225	0.161279	1.33298	0.183266	1.2098	2.43082	7.59642	1.23524	0.0788488	0.731082	0.0176889	1.15198	3.14932	0.194943	0.221327	0.46399	2.54013	2.66926	3.37155	0.703016	23		Deltaproteobacteria	0.940249	1.09626	0.905039	0.815108	1.06573	0.730751	1.16718	0.919453	0.828105	0.916818	0.869848	1.1288	0.892345	1.0064	0.709772	0.931156	1.07256	0.86649	0.797904
Deltaproteobacteria		0.00717798	0.0264936	1.20123	0.884152	0.00317259	0.93671	0.0113173	2.04287	0	3.39043	11.923	8.88806	0.0722609	4.81036	2.62665	7.49086	1.68045	0.127998	0.00607977	3.83202	1.54361	0	7.73539	2.57567	3.39281	0.707449	21		Betaproteobacteria	1.4498	0.813353	0.562221	0.8716	0.72291	0.763967	0.831304	0.600304	0.736094	0.563461	0.609707	0.640216	0.548155	0.73193	0.904229	0.992215	1.01998	0.645447	0.702632
Actinobacteria		5.36913	2.26189	2.56397	0.121739	1.43401	1.57675	1.63347	1.50528	10.1871	0.155072	0.152621	0.56719	1.01165	0.0217663	0.256259	0.125484	0.0132667	5.00863	2.28599	0.0835468	4.15413	16.6969	0.420021	2.50461	3.91687	0.816724	23		Fusobacteriia	0.588414	0.169743	0.281111	0.355096	0.357728	0.49824	0.209925	0.235562	0.317859	0.276955	0.406471	0.286412	0.26133	0.31107	2.38211	0.366356	0.704522	0.433245	0.273907
TM7 [C-1]		0.118437	0.433832	15.51	0.00412673	10.4695	0.266454	0.101856	0.01344	1.84499	0.00704871	0.0372245	17.8447	0.0677446	0.223105	0.0197122	0.174587	0.0442223	0.0445211	0.547179	0	0.187277	0.0201735	0.060003	2.0887	5.10071	1.06357	22		Sphingobacteriia	0.40643	0.438503	0.294823	0.306674	0.342823	0.252441	0.352674	0.319149	0.317859	0.296056	0.349565	0.353803	0.37606	0.347667	0.291687	0.366356	0.483701	0.353669	0.345361
Gammaproteobacteria		0.00358899	1.40747	0.232171	0.0722178	0.0507614	0.524668	0.162215	0.645118	0.865113	5.61077	0.0632817	0.00623286	1.16521	0.0217663	0.0246403	0	0.0132667	0	0.0364786	0	3.33693	0.289153	0	0.631785	1.32102	0.275452	19		TM7 [C-1]	0.236579	0.176816	0.185122	0.2179	0.19377	0.159437	0.142749	0.18997	0.108741	0.181454	0.2764	0.269564	0.203965	0.182983	0.194458	0.351091	0.325973	0.20336	0.142908
Coriobacteriia		1.98112	0.115909	2.98794	0.0134119	2.11612	0.156576	0.0980836	0	0.0706215	0	0.0111674	0.193219	0.0225815	0.108832	0.0098561	1.46216	0.00442223	0.155824	0.918045	0.0167094	0.00567505	0.121041	0.0100005	0.45997	0.841728	0.175512	21		Coriobacteriia	0.139521	0.190961	0.123414	0.121056	0.119243	0.152793	0.159543	0.129179	0.150565	0.133703	0.178847	0.117934	0.108356	0.137237	0.106952	0.198443	0.126183	0.0884173	0.166726
Erysipelotrichia		0.00358899	0.278183	2.01888	0.00825346	0.444162	0.0521921	0.426286	0.1008	0.0353107	0	0	0	1.09295	0.0163248	0.00492805	0.032735	0	4.51333	0.0486381	0	0	0.255531	0	0.405743	1.00891	0.210372	16		Spirochaetia	0.048529	0	0	0	0	0	0	0	0	0	0.0487765	0	0	0	0.758386	0	0.210305	0.00884173	0
Flavobacteriia		0.653196	1.06637	0	0	0.00317259	0.0686738	0.143353	0.00671998	1.16525	0.0211461	0	0.0249314	0.00903261	0.00544158	0.00492805	0	0	0	0.151994	0	0.0624255	0.450541	0	0.166834	0.33965	0.0708218	15		Flavobacteriia	0.127389	0	0.0891327	0	0	0.0465024	0	0	0	0	0	0.00842389	0	0	0.252795	0	0	0.00884173	0
Anaerolineae		0	0	0.272548	0.314663	0	0.0851555	0	0.221759	0	0.0140974	0.122841	0.317876	0	0.903303	0.0197122	0	0.00442223	0.0445211	0.662695	0.26178	0	0	0.080004	0.144582	0.233327	0.048652	14		Epsilonproteobacteria	0.0849257	0	0.0274254	0.0161407	0	0.00664319	0	0	0	0	0.00812942	0	0	0.00914913	0.243072	0	0.0315457	0	0
Mollicutes		0	0.0927275	0.025236	0	0.0348985	0.00274695	0	0.00671998	0	0.00704871	0.040947	0.0124657	0	0.130598	0	0.032735	1.41069	0	0.0303988	0.0222792	0	0	0.0550028	0.0828042	0.291338	0.0607482	14		Bacteroidetes [C-2]	0.0181984	0.0495085	0.0137127	0.0322815	0.00745268	0.0465024	0.016794	0	0.0083647	0	0.0162588	0.00842389	0.0127478	0.0182983	0.0194458	0.0305297	0.0105152	0.00884173	0
Bacteroidetes [C-1]		0	0.0298053	0.0555191	0.0629327	0	0.0054939	0	0.0604798	0	0.0140974	0.122841	0.0186986	0	0	0	0.06547	0.0398001	0.0556514	0.0851167	0.0556979	0	0.0201735	0.360018	0.0457302	0.0764238	0.0159355	15		SR1 [C-1]	0.00606612	0	0	0	0	0.0199296	0	0	0	0	0	0	0	0	0.145843	0	0.0630915	0	0
Bacteroidetes [C-2]		0	0	0	0	0	0	0	0	0	0.0140974	0.0186123	0	0	0	0.413956	0	0.552779	0	0	0	0	0	0	0.0434541	0.14046	0.029288	4		Synergistia	0	0	0	0	0	0	0	0	0	0	0.00812942	0	0	0	0.0583374	0	0.0210305	0	0
Alphaproteobacteria		0	0	0.0555191	0.00206337	0	0.0274695	0.00377245	0	0.00882768	0	0.00372245	0.00623286	0	0.0108832	0	0	0	0	0	0.00556979	0	0.094143	0.0100005	0.00992191	0.0221915	0.00462726	11		Total	100	100	100	100	100	100	100	100	100	100	100	100	100	100	100	100	100	100	100
SR1 [C-1]		0.00358899	0	0	0	0	0	0	0.00671998	0.0264831	0.0140974	0	0	0	0	0	0	0	0	0	0	0	0	0	0.00221258	0.00619945	0.00129268	4
GN02 [C-2]		0	0	0	0	0	0	0.00377245	0	0	0	0	0	0	0	0	0	0	0	0	0	0.0113501	0	0	0.000657502	0.00245979	0.000512902	2
Total		100	100	100	100	100	100	100	100	100	100	100	100	100	100	100	100	100	100	100	100	100	100	100
[truncated: 15 more columns]
