# Supplementary material for: Comparison of Periodontal Bacteria of Edo and Modern Periods Using Novel Diagnostic Approach for Periodontitis With Micro-CT
Source: Front Cell Infect Microbiol. 2021 Sep 20;11:723821. doi: 10.3389/fcimb.2021.723821 (PMC8488429; doi:10.3389/fcimb.2021.723821)
Supplement: Supplementary file 11 [file Table_10.xlsx]

## Sheet: TableS10 
Supplementary Table 10. Relative read abundances (%) of 16S rRNA reads in Edo samples assigned at genus level (in the descending order of mean values)
Genus used for assigning OTUs		EP1	EP2	EP3	EP4	EP5	Mean	SD	SE	Number of sample			EH1	EH2	EH3	EH4	EH5	EH6	EH7	Mean	SE	SD	Number of sample
Sample Type		Periodontitis	Periodontitis	Periodontitis	Periodontitis	Periodontitis						Sample Type	Healthy	Healthy	Healthy	Healthy	Healthy	Healthy	Healthy
Unclassified		96.3649	98.1611	97.0407	96.8489	92.0745	96.098	2.34353	1.04806	5		Unclassified	56.3025	88.6766	88.3795	96.7426	89.8874	97.5164	78.2225	85.1039	14.2172	5.37361	7
Actinomyces		0.222737	0.254621	1.35635	0.643087	2.90169	1.0757	1.11824	0.500094	5		Actinomyces	0.840336	0.615047	3.03076	0.0198216	2.9478	0.83862	3.91882	1.74446	1.51208	0.571514	7
Syntrophomonadaceae [VIII][G-1]		1.4077	0.480951	0	0.257235	0	0.429177	0.582695	0.260589	3		Fretibacterium	8.14076	0	0	0	1.45343	0	1.72148	1.61652	2.97366	1.12394	3
Anaerolineae [G-1]		0.0445474	0	0	0	1.86228	0.381365	0.82808	0.370329	2		Peptostreptococcaceae [XI][G-5]	5.2521	2.54805	0.959488	0	0	0	0.43387	1.31336	1.96263	0.741806	4
Lactobacillus		0	0	0	1.4791	0	0.29582	0.661473	0.29582	1		TM7 [G-1]	2.9937	0	0	0	0	0	3.89083	0.983504	1.6995	0.642351	2
Stenotrophomonas		0.160371	0	0.328812	0	0.952793	0.288395	0.395535	0.176889	3		Syntrophomonadaceae [VIII][G-1]	3.62395	0.571115	0	1.14305	0	0.623589	0.86774	0.975634	1.24127	0.469157	5
Eggerthella		0	0	0	0	1.25595	0.251191	0.56168	0.251191	1		Peptostreptococcaceae [XI][G-9]	4.77941	0.153762	0	0.0132144	0.655067	0.0967638	0	0.814031	1.76383	0.666664	5
Sphingomonas		0.935495	0.103734	0	0	0	0.207846	0.409241	0.183018	2		Pseudoramibacter	0	2.09775	1.8276	0	0	0.129018	1.30161	0.765139	0.944583	0.357019	4
Bergeyella		0	0	0.739827	0	0	0.147965	0.330861	0.147965	1		Peptostreptococcaceae [XI][G-3]	1.89076	2.47117	0	0	0	0	0.783765	0.735099	1.0419	0.393801	3
TM7 [G-1]		0.151461	0.377216	0	0	0	0.105735	0.165327	0.0739366	2		Anaerolineae [G-1]	0	0.395387	0.502589	0	0	0.118267	3.91882	0.70501	1.43183	0.541181	4
Paenibacillus		0	0.0848736	0.164406	0.192926	0	0.0884412	0.0899224	0.0402145	3		Peptostreptococcus	3.51891	0.164745	0	0	0.798362	0	0	0.640288	1.3024	0.49226	3
Bacillus		0	0	0	0	0.433088	0.0866176	0.193683	0.0866176	1		Prevotella	1.73319	0.021966	0	0	1.9652	0	0	0.53148	0.902696	0.341187	3
Pseudoramibacter		0.0890948	0	0.246609	0	0	0.0671408	0.107488	0.04807	2		Campylobacter	2.83613	0.010983	0	0	0	0	0	0.406731	1.07127	0.404904	2
Peptostreptococcaceae [XI][G-6]		0.0534569	0.0188608	0	0.257235	0	0.0659105	0.109158	0.0488171	3		Pseudomonas	2.83613	0	0	0	0	0	0	0.405162	1.07196	0.405162	1
Treponema		0	0	0	0.321543	0	0.0643087	0.143799	0.0643087	1		Olsenella	0	0	0	0	0	0	2.53324	0.361891	0.957475	0.361891	1
Bacteroidaceae [G-1]		0	0	0	0	0.303162	0.0606323	0.135578	0.0606323	1		Peptostreptococcaceae [XI][G-6]	0	0.900604	0	0	0	0.0537577	1.06368	0.288292	0.476727	0.180186	3
Mollicutes [G-2]		0.106914	0.169747	0	0	0	0.0553322	0.0789564	0.0353104	2		Bulleidia	1.89076	0	0	0.0594648	0	0	0	0.278603	0.711238	0.268823	2
Bosea		0.258375	0	0	0	0	0.051675	0.115549	0.051675	1		Treponema	1.47059	0	0.24368	0	0	0	0.181945	0.270888	0.538741	0.203625	3
Olsenella		0	0.22633	0	0	0	0.0452659	0.101218	0.0452659	1		Mogibacterium	0.472689	0.0549149	0.929028	0.0726792	0	0.0537577	0.125962	0.244147	0.340668	0.12876	6
Peptostreptococcaceae [XI][G-1]		0	0	0	0	0.216544	0.0433088	0.0968414	0.0433088	1		Lactobacillus	0	0	1.43162	0.0925008	0	0.0645092	0.0839748	0.238943	0.527516	0.199382	4
Fretibacterium		0.0801853	0	0.082203	0	0	0.0324777	0.0444776	0.019891	2		Peptostreptococcaceae [XI][G-1]	0	0.164745	0.989948	0	0	0	0.251924	0.200945	0.362388	0.13697	3
Clostridiales [F-3][G-1]		0.0267284	0.113165	0	0	0	0.0279787	0.0490068	0.0219165	2		Bacteroidaceae [G-1]	0.210084	0.373421	0	0	0.573183	0.0430061	0.0979706	0.185381	0.21718	0.0820864	5
Mogibacterium		0.0534569	0.0094304	0	0	0	0.0125775	0.0232143	0.0103817	2		Neisseria	0	0	1.20317	0	0	0	0	0.171881	0.454755	0.171881	1
Peptostreptococcaceae [XI][G-5]		0.0445474	0	0	0	0	0.00890948	0.0199222	0.00890948	1		Clostridiales [F-3][G-1]	0	0.329489	0.502589	0	0	0.268788	0	0.157267	0.208277	0.0787214	3
Microbacterium		0	0	0.0411015	0	0	0.0082203	0.0183812	0.0082203	1		Corynebacterium	0	0	0	0.971259	0	0	0	0.138751	0.367101	0.138751	1
Total		100	100	100	100	100						Rothia	0	0	0	0	0.962129	0	0	0.137447	0.363651	0.137447	1
												Bacillus	0	0	0	0.0594648	0.757421	0	0.069979	0.126695	0.279809	0.105758	3
												Peptococcus	0.787815	0	0	0	0	0	0	0.112545	0.297766	0.112545	1
												Bacteroidales [G-2]	0.367647	0.10983	0	0	0	0	0.0419874	0.0742092	0.135672	0.0512791	3
												Eggerthella	0	0.153762	0	0	0	0	0.293912	0.0639534	0.116474	0.0440229	2
												Microbacterium	0	0	0	0.350182	0	0	0.0279916	0.0540248	0.131009	0.0495167	2
												Bifidobacterium	0	0	0	0.350182	0	0	0	0.050026	0.132356	0.050026	1
												Stenotrophomonas	0.052521	0.153762	0	0	0	0.0430061	0	0.0356127	0.0568225	0.0214769	3
												Paenibacillus	0	0	0	0	0	0.150521	0.0559832	0.0295007	0.0572986	0.0216568	2
												Flavitalea	0	0	0	0	0	0	0.111966	0.0159952	0.0423193	0.0159952	1
												Bosea	0	0	0	0.0925008	0	0	0	0.0132144	0.034962	0.0132144	1
												Mollicutes [G-2]	0	0	0	0.033036	0	0	0	0.00471943	0.0124864	0.00471943	1
												TM7 [G-3]	0	0.0329489	0	0	0	0	0	0.00470699	0.0124535	0.00470699	1
													100	100	100	100	100	100	100
