# Supplementary material for: Comparison of Periodontal Bacteria of Edo and Modern Periods Using Novel Diagnostic Approach for Periodontitis With Micro-CT
Source: Front Cell Infect Microbiol. 2021 Sep 20;11:723821. doi: 10.3389/fcimb.2021.723821 (PMC8488429; doi:10.3389/fcimb.2021.723821)
Supplement: Supplementary file 12 [file Table_11.xlsx]

## Sheet: TableS11
Supplementary Table 11. Relative read abundances (%) of 16S rRNA reads in modern samples assigned at genus level (in the descending order of mean values)
Genus used for assigning OTUs		MP1	MP2	MP3	MP4	MP5	MP6	MP7	MP8	MP9	MP10	MP11	MP12	MP13	MP14	MP15	MP16	MP17	MP18	MP19	MP20	MP21	MP22	MP23	Mean	Standard division	Standard error	Number of samples		Family used for assigning OTUs		MH1	MH2	MH3	MH4	MH5	MH6	MH7	MH8	MH9	MH10	MH11	MH12	MH13	MH14	MH15	MH16	MH17	MH18
Sample Type		Modern samples with periodontitis	Modern samples with periodontitis	Modern samples with periodontitis	Modern samples with periodontitis	Modern samples with periodontitis	Modern samples with periodontitis	Modern samples with periodontitis	Modern samples with periodontitis	Modern samples with periodontitis	Modern samples with periodontitis	Modern samples with periodontitis	Modern samples with periodontitis	Modern samples with periodontitis	Modern samples with periodontitis	Modern samples with periodontitis	Modern samples with periodontitis	Modern samples with periodontitis	Modern samples with periodontitis	Modern samples with periodontitis	Modern samples with periodontitis	Modern samples with periodontitis	Modern samples with periodontitis	Modern samples with periodontitis						Sample Type		Modern samples without periodontitis	Modern samples without periodontitis	Modern samples without periodontitis	Modern samples without periodontitis	Modern samples without periodontitis	Modern samples without periodontitis	Modern samples without periodontitis	Modern samples without periodontitis	Modern samples without periodontitis	Modern samples without periodontitis	Modern samples without periodontitis	Modern samples without periodontitis	Modern samples without periodontitis	Modern samples without periodontitis	Modern samples without periodontitis	Modern samples without periodontitis	Modern samples without periodontitis	Modern samples without periodontitis
Porphyromonas		0.147149	6.44456	7.14178	0.00309505	12.0336	23.404	0.271616	36.2543	0.72387	31.6628	17.0042	22.1204	4.91825	36.6327	48.4132	37.7107	23.9906	1.56937	35.7429	40.1805	16.4066	2.03752	41.5821	19.4085	16.2672	3.39195	23		Unclassified		50.2881	49.5226	50.7508	48.39	49.769	49.6778	50.3149	51.5198	50.6148	50.6351	50.9552	50.3749	45.4204	47.8225	45.6004	47.1455	48.286	49.0097
Fusobacterium		21.4478	34.8589	3.92671	35.0834	28.0679	27.0245	37.1322	10.463	6.21469	17.3892	19.904	13.3383	20.9511	18.7789	14.2421	22.1343	25.3483	23.3569	8.56031	16.6035	16.0547	0.221908	6.65033	18.598	10.025	2.09035	23		Bacteroides		13.3455	15.0152	15.1114	16.0197	14.6967	15.4786	14.8879	13.8374	14.1698	14.7837	13.7794	13.672	13.5764	15.764	14.2732	17.1272	15.7624	15.6145
Prevotella		33.5212	13.8065	15.6009	4.22268	12.9093	5.15053	21.1408	3.72287	12.2087	5.00458	2.16275	0.928696	22.7577	0.489743	0.60615	0.343718	0.101711	21.7374	9.75195	2.25576	0.624255	4.45162	0.945047	8.4541	9.23853	1.92637	23		Lactobacillus		7.30361	8.27498	7.26088	6.55314	7.3707	7.54003	7.96037	8.07751	7.46968	7.5542	7.56036	7.62362	7.13239	8.53614	6.78658	6.21279	6.70873	7.33864
Unclassified		3.19779	5.03709	3.36648	3.56446	4.06409	6.79321	7.04693	6.04798	2.56886	7.95094	5.27472	2.08178	10.2701	4.46754	6.55431	6.34514	8.82236	4.95854	4.09168	5.87613	10.9245	1.84251	4.55523	5.46532	2.42471	0.505586	23		Bifidobacterium		6.94571	6.36537	6.0336	6.63385	6.72231	6.08517	6.25577	6.42857	6.38227	6.44638	6.62548	7.0171	5.80662	6.32205	6.37822	6.92261	6.01472	6.8435
Fretibacterium		0.0394789	4.93443	4.7595	2.15312	3.11548	3.92265	0.188622	7.12318	0.00882768	4.93409	14.3501	21.2665	0.261946	7.99369	5.75103	6.40515	7.08884	0.0612165	1.58074	8.05392	3.42205	0.0201735	10.7005	5.13632	5.15735	1.07538	23		Prevotella		3.20291	3.05538	3.18821	3.45412	3.43568	3.23524	3.0817	2.70517	3.04475	3.40942	2.95098	3.41168	3.31442	3.50412	4.47253	3.86201	4.04837	3.28028
Streptococcus		1.40329	5.27884	14.223	0.44156	1.04061	8.23261	5.49645	3.12479	13.3739	3.61599	0.0558368	0.21815	16.7374	0.0816238	0.098561	0.714714	0.21669	0.667817	2.41367	0.0167094	9.35248	17.0533	0.475024	4.53622	5.74205	1.1973	23		Streptococcus		1.95329	1.85303	2.0432	2.50182	1.75883	1.65416	1.63742	1.75532	1.8235	1.56623	1.83725	1.7269	9.69469	1.88472	1.8279	1.7173	1.71399	1.85676
Treponema		2.78147	5.30203	1.81194	2.61428	2.77602	1.74431	1.38072	9.34077	0.0353107	3.34814	8.20057	2.69883	0.162587	6.01295	8.69308	2.50968	2.91868	0.350604	10.4572	11.3958	1.26554	0.0201735	7.87539	4.07374	3.56405	0.743156	23		Peptostreptococcus		1.8805	2.10057	1.74837	1.70285	2.11656	2.13911	2.13284	2.01368	1.86533	2.15834	1.97545	1.8701	1.71458	2.28728	1.65289	2.06839	1.82965	1.9275
Neisseria		0.010767	0.496755	0.141321	0.146499	0.00951777	0.667509	0.716765	3.42719	44.0943	0.0493409	0.0483919	0.0249314	0.0722609	0.146923	0.093633	0.0163675	0.0353779	0	1.25243	0.00556979	16.2817	25.8221	0	4.06781	10.6818	2.2273	21		Lactococcus		2.14134	2.10057	2.22832	2.11444	2.01222	2.07268	1.99009	1.77812	2.32539	1.93869	2.09739	2.02173	1.67633	1.83898	1.87652	1.70966	1.87171	1.8214
Campylobacter		14.4134	3.63955	1.93812	5.03668	2.41117	4.32919	1.9994	6.06142	0.282486	6.04779	3.25715	0.835203	0.383886	7.64543	1.52277	1.29303	1.83965	0.0500863	0.212792	4.06595	0.351853	0.0201735	0.115006	2.94575	3.34721	0.697942	23		Bacteroidetes [G-7]		1.75311	1.64792	1.65238	2.23549	1.82591	2.26533	1.99009	1.80851	1.75659	1.68083	1.72344	1.60054	1.65721	1.47301	1.614	2.09128	1.85068	1.73298
Parvimonas		0.100492	1.68234	1.4334	4.06896	3.85787	3.81002	1.16946	0.295679	0.547316	4.72968	0.77427	0.361506	7.46545	0.707406	0.862409	0.267336	0.260912	15.0648	0.139835	0.105826	5.28347	0.215184	0.440022	2.33233	3.4565	0.720729	23		Clostridiales [F-3][G-1]		1.46194	1.40745	1.33699	1.71899	1.64704	1.65416	1.46948	1.64894	1.8486	1.69993	1.59337	1.55842	1.4405	1.63769	1.62372	1.80888	1.60883	1.8214
Tannerella		0.10767	0.0298053	1.40312	8.9612	1.18655	3.47764	0.418742	3.60863	0.211864	0.937478	0.145176	0.542259	0.0858098	5.06612	1.51291	2.39511	2.44992	1.11303	5.41707	3.23048	1.20878	0.0605205	1.57508	1.96282	2.1979	0.458293	23		Desulfovibrio		0.940249	1.09626	0.905039	0.815108	1.06573	0.730751	1.16718	0.919453	0.828105	0.916818	0.869848	1.1288	0.892345	1.0064	0.709772	0.931156	1.07256	0.86649
Bacteroidales [G-2]		0.010767	0.612664	0.025236	25.0699	0	0.0521921	2.50113	0.208319	0.105932	0.0281948	0.0893389	0.0373972	0.140005	0.00544158	0.0098561	0.0218233	13.0854	0	0.182393	0	0.0113501	0	0	1.83467	5.75666	1.20035	18		Staphylococcus		0.934183	0.976024	0.815907	0.944234	0.857058	0.757324	0.873289	0.81307	0.961941	0.830866	1.06495	1.17934	0.83498	1.0247	0.612543	0.870096	0.925342	1.03448
TM7 [G-1]		0.0933137	0.294741	7.96951	0.00412673	10.46	0.211515	0.101856	0.00671998	1.82733	0.00704871	0.0372245	17.6203	0.0632283	0.223105	0.0197122	0.141852	0.0442223	0.0445211	0.449903	0	0.181601	0.0201735	0.0550028	1.73378	4.35927	0.90897	22		Tannerella		0.831059	0.64361	0.850189	0.928093	0.797436	0.930047	0.696952	0.805471	0.953576	0.792665	0.84546	0.791846	0.975206	0.576395	0.904229	1.37384	0.893796	1.04332
Desulfobulbus		0.00358899	0.0264936	1.20123	0.884152	0.00317259	0.145588	0.0113173	2.03615	0	3.39043	9.54065	0.143356	0.0722609	4.81036	2.62665	7.49086	1.68045	0.127998	0.00607977	3.83202	0.0227002	0	0	1.65459	2.6081	0.543827	20		Fastidiosipila		0.776463	0.827498	0.67878	0.831248	0.633477	0.591244	0.671761	0.889058	0.777917	0.620762	0.84546	0.640216	0.713876	0.658737	0.554205	0.747977	0.746583	0.742706
Filifactor		0.00717798	1.33793	1.38798	2.52969	0	0.942204	0	1.20288	0	0.669627	3.68895	0.760409	0.0270978	0.00544158	2.11413	4.45196	7.53549	0.489732	0.0911965	0.445583	0.754781	0.0067245	3.81519	1.40279	1.88862	0.393805	20		Ruminococcaceae [G-2]		0.400364	0.459721	0.671923	0.621419	0.573856	0.49824	0.487027	0.56231	0.794647	0.582561	0.601577	0.598096	0.529033	0.658737	0.495868	0.602961	0.483701	0.61008
Rothia		0.014356	0.394092	0.0656135	0.00103168	0.00634518	0.0906494	0.113173	1.24992	7.50353	0.00704871	0	0.00623286	0.0135489	0.00544158	0.0394244	0.00545584	0.0132667	0	0.0668774	0.0111396	3.615	15.4932	0	1.2485	3.53753	0.737626	20		Escherichia		0.473157	0.565811	0.665067	0.379308	0.469519	0.484953	0.587791	0.387538	0.4266	0.458409	0.430859	0.699183	0.484416	0.576395	0.43753	0.541902	0.494217	0.450928
Peptostreptococcaceae [XI][G-9]		0.0897247	2.08306	1.31227	2.17995	1.50063	1.16471	4.31945	0.537598	0.22952	3.0239	0.39458	0.236849	3.92918	0.0979485	0.946186	0.0763817	0.0353779	0.0333908	0	0.122535	3.5696	0.544684	0.475024	1.16968	1.3643	0.284475	22		Megasphaera		0.430695	0.37485	0.479945	0.581067	0.394992	0.405235	0.419851	0.349544	0.518611	0.429758	0.552801	0.463314	0.471668	0.622141	0.379193	0.427416	0.378549	0.353669
Actinomyces		4.28884	0.914028	2.16525	0.117612	1.24683	1.21141	0.535687	0.14112	0.520833	0.140974	0.100506	0.548492	0.438081	0.0163248	0.20205	0.109117	0	5.00863	1.72057	0.0724073	0.272402	0.712797	0.410021	0.908434	1.31303	0.273786	22		Fusobacterium		0.473157	0.169743	0.267398	0.347026	0.357728	0.325517	0.209925	0.235562	0.317859	0.267405	0.390212	0.261141	0.254956	0.31107	1.62372	0.351091	0.578339	0.380195
Peptostreptococcus		0.00358899	1.42072	1.69081	0	0	0.0302165	0	0.00671998	0	0	0.100506	0.0685615	0.0632283	0.0163248	0	0.152763	0.00442223	14.5918	0.869407	0	0	0.524511	0	0.849721	3.03214	0.632246	14		Enterococcus		0.357901	0.495085	0.3771	0.330885	0.506782	0.365376	0.403057	0.516717	0.384776	0.391558	0.487765	0.45489	0.427051	0.356816	0.243072	0.236605	0.273396	0.45977
Lautropia		0.010767	0.0596105	0.0302831	0.00103168	0	0.0851555	0.0792214	0.0268799	0.918079	0	0.00744491	0	0	0.0163248	0	0	0	0	0.0243191	0	0.0624255	18.0351	0	0.841593	3.75282	0.782518	13		Alloprevotella		0.242645	0.37485	0.397669	0.330885	0.357728	0.398592	0.319086	0.417933	0.468423	0.324706	0.268271	0.30326	0.34419	0.384263	0.709772	0.320562	0.630915	0.327144
Selenomonas		8.59922	1.07299	1.81194	0.0536475	2.18909	0.821338	0.135808	0.0739198	0.247175	0.0493409	0.323853	0.835203	0.0045163	0.799913	0.0197122	0.0491025	0.00884447	0.139128	0.103356	0.0946864	0.0737756	0.040347	1.06005	0.808998	1.80278	0.375905	23		Dialister		0.394298	0.40314	0.267398	0.338956	0.439708	0.365376	0.436645	0.395137	0.342953	0.410658	0.300789	0.286412	0.337816	0.42086	0.320856	0.396886	0.830705	0.353669
Veillonella		0.401967	0.0198702	1.24666	0.138246	0.0412437	1.01088	5.62849	0.0537598	0.971045	0.0775358	0.00372245	0.0560957	7.49706	0.0163248	0.0197122	0.0272792	0.00442223	0	0.334387	0.0111396	0.0794507	0.141214	0.0100005	0.7735	1.88268	0.392565	22		Pedobacter		0.40643	0.438503	0.294823	0.306674	0.342823	0.252441	0.352674	0.319149	0.317859	0.296056	0.349565	0.353803	0.37606	0.347667	0.291687	0.366356	0.483701	0.353669
Peptostreptococcaceae [XI][G-6]		0.00717798	0.0231819	1.86241	0	0.0507614	0.431271	0.00377245	0.799677	0	0.197364	3.15664	0.137123	0.225815	0.625782	1.62133	2.39511	1.36647	1.49702	0.705253	0.78534	0	0.080694	1.26006	0.749229	0.879903	0.183473	20		Leptotrichia		0.115256	0	0.0137127	0.00807037	0	0.172723	0	0	0	0.00955019	0.0162588	0.0252717	0.00637389	0	0.758386	0.0152648	0.126183	0.0530504
Desulfomicrobium		0	0	0	0	0	0.791122	0	0	0	0	2.3712	8.7447	0	0	0	0	0	0	0	0	1.52091	0	0	0.583823	1.87316	0.390581	4		Stomatobaculum		0.303306	0.247542	0.253685	0.201759	0.19377	0.219225	0.268704	0.227964	0.200753	0.362907	0.227624	0.294836	0.152973	0.32022	0.194458	0.198443	0.136698	0.20336
Alloprevotella		0.125615	2.84144	0.146369	0.00515841	0.989848	0.0494451	4.59861	0.0940797	0.0971045	0.0563897	0.0707266	0.0560957	0.0045163	0.0217663	0	0.0218233	0.0265334	0.0500863	3.0338	0.0111396	0	0.228633	0.255013	0.555834	1.21524	0.253395	21		Gemella		0.266909	0.205106	0.164553	0.201759	0.11179	0.265728	0.16794	0.243161	0.192388	0.124152	0.219494	0.185326	0.407929	0.283623	0.534759	0.198443	0.189274	0.282935
Peptostreptococcaceae [XI][G-5]		0.00717798	1.8115	0.0757079	1.05954	0	0.296671	0	0	0	0.140974	2.53499	2.87335	0.0270978	1.30598	0.458309	0	0.0221112	0.00556514	0.0121595	1.10839	0	0	1.02505	0.554981	0.861086	0.179549	16		Eggerthia		0.242645	0.190961	0.22626	0.282463	0.283202	0.186009	0.260307	0.258359	0.351317	0.305606	0.252012	0.168478	0.216712	0.247027	0.116675	0.381621	0.126183	0.150309
Pseudoramibacter		0.010767	0.0231819	0.111038	0.00103168	0.218909	0.667509	0	2.00255	0.0176554	0.0634384	0.245682	0.21815	0.0045163	0.533275	1.98108	0.72017	0.181312	0.306083	0.237111	0.245071	0	0.0874185	4.67523	0.545704	1.05778	0.220562	21		TM7 [G-3]		0.236579	0.176816	0.171409	0.2179	0.19377	0.159437	0.142749	0.18997	0.108741	0.181454	0.268271	0.269564	0.203965	0.182983	0.106952	0.351091	0.252366	0.20336
Leptotrichia		2.92144	0.0794807	1.14067	0.00515841	1.66244	1.17295	0.120718	0.0201599	1.06815	0	0.0186123	0.0311643	0.0225815	0	0.0098561	0.0872934	0	1.31337	0.328307	0	0.164576	0.423643	0.00500025	0.460677	0.747888	0.155946	19		Veillonella		0.151653	0.226324	0.171409	0.242111	0.275749	0.179366	0.201528	0.121581	0.175659	0.171903	0.178847	0.227445	0.197591	0.173833	0.23335	0.198443	0.115668	0.176835
Veillonellaceae [G-1]		1.87345	0.102663	0.923636	0.0505525	3.26459	0.0384573	0.0301796	0.01344	0.0264831	0.0493409	0.867332	1.41486	0.0045163	0.0217663	0.0394244	0.06547	0	0	0.0607977	0.0668375	0.0454004	0.0336225	1.35507	0.449908	0.825494	0.172127	21		Mitsuokella		0.127389	0.077799	0.130271	0.0887741	0.163959	0.112934	0.117558	0.113982	0.100376	0.143253	0.0812942	0.126358	0.0637389	0.10979	0.106952	0.145016	0.115668	0.185676
Peptoniphilaceae [G-1]		0	0	0.630899	0	0	0	0	0	0	0.0140974	2.69133	0	0	0	0.448453	0	0	0	2.69942	0	3.14965	0	0	0.418863	0.977346	0.203791	6		Peptococcus		0.0849257	0.13438	0.123414	0.112985	0.119243	0.0797183	0.134352	0.136778	0.0920117	0.0955019	0.0731648	0.0842389	0.0701128	0.10979	0.145843	0.122119	0.0946372	0.141468
Dialister		0.197394	0.0728573	3.01317	0.00309505	0.704315	0.0741677	0.845028	0.0201599	0.0176554	0	0.00744491	0.112191	0.0858098	0.353703	0	0.545584	0.00442223	1.00173	1.61114	0.0111396	0	0.114316	0.0900045	0.386318	0.706161	0.147245	20		Eggerthella		0.0970579	0.113162	0.0891327	0.064563	0.0596214	0.0797183	0.0671761	0.0607903	0.0418235	0.0764015	0.0812942	0.075815	0.0828606	0.0640439	0.0583374	0.0839566	0.0946372	0.0353669
Abiotrophia		0	0.0033117	0	0.0247604	0.00317259	0	0.0565867	0.10752	0.900424	0	0.00372245	0	0	0	0	0.00545584	0	0	0.0303988	0	0.00567505	7.59196	0	0.379695	1.58328	0.330137	11		Propionibacterium		0.0303306	0.0636537	0.0685636	0.121056	0.0819794	0.0465024	0.0839701	0.0835866	0.083647	0.0286506	0.0487765	0.101087	0.0828606	0.0640439	0.0583374	0.0610594	0.0525762	0.0530504
Aggregatibacter		0.00358899	0.417274	0	0.0577742	0.00317259	0.0604329	0.0829938	0.584638	0.105932	5.58962	0.0483919	0.00623286	1.0794	0	0	0	0	0	0	0	0	0	0	0.349541	1.17051	0.244069	12		TM7 [G-1]		0	0	0.0137127	0	0	0	0	0	0	0	0.00812942	0	0	0	0.0777832	0	0.0525762	0
Desulfovibrio		0.00358899	0	0	0	0	0	0	0.00671998	0	0	0.0111674	0	0	0	0	0	0	0	0	0	0	0	7.73539	0.337255	1.61274	0.336279	4		Bacteroidales [G-2]		0.0121322	0	0	0	0	0	0	0	0	0	0.0243883	0.00842389	0	0	0.495868	0	0	0
TM7 [G-5]		0.0215339	0.139091	7.15692	0	0	0.054939	0	0	0	0	0	0.211917	0	0	0	0.032735	0	0	0.079037	0	0	0	0.00500025	0.334834	1.4881	0.310291	8		Haemophilus		0.0242645	0.0495085	0.0548509	0.0242111	0.126695	0.0597887	0.0503821	0.0835866	0.0418235	0.0191004	0.0406471	0.15163	0.0254956	0.10064	0.0291687	0.053427	0.084122	0.0442087
Peptostreptococcaceae [XI][G-4]		0.00358899	0.202014	0.237218	0.848043	0.174492	0.112625	0.0188622	0.1344	0	0.267851	0.900834	0.39267	0.0541956	0.946836	0.42874	1.00933	0.67218	0.038956	0	0.250641	0.868282	0	0.105005	0.333338	0.353087	0.0736236	20		Porphyromonas		0.0424628	0	0.0891327	0	0	0.0199296	0	0	0	0	0	0	0	0	0.213904	0.00763242	0.0105152	0
Anaeroglobus		0.0323009	0	1.6252	0.00825346	2.06536	0.00824085	0.067904	0	0.0441384	0.00704871	0.00372245	0.0124657	0	0.0435327	0	0.0381908	0	0.0111303	0.991002	0.0111396	0.0227002	0.127765	0.020001	0.223482	0.554696	0.115662	18		Treponema		0.048529	0	0	0	0	0	0	0	0	0	0.0487765	0	0	0	0.758386	0	0.210305	0.00884173
Olsenella		1.90216	0.0927275	2.01888	0.00206337	0.152284	0.107131	0.033952	0	0	0	0.00744491	0.193219	0	0.0163248	0	0.381908	0	0.0333908	0.0911965	0.00556979	0	0.0067245	0.00500025	0.219564	0.556889	0.116119	16		Selenomonas		0.0181984	0	0	0	0	0.0132864	0	0	0	0	0	0	0	0	0.155566	0	0.0736067	0
Solobacterium		0.00358899	0.0463638	0.393681	0.00825346	0.444162	0.0494451	0.426286	0	0.0353107	0	0	0	0.0316141	0	0.00492805	0.0272792	0	3.17213	0.0486381	0	0	0.255531	0	0.215096	0.66084	0.137795	14		Clostridiales [F-1][G-1]		0.0121322	0.0353632	0.0342818	0.0242111	0.022358	0.0531456	0	0.0151976	0.0669176	0.0382007	0.0243883	0.0252717	0.0318695	0.0548948	0.0194458	0.0305297	0.0210305	0.0442087
Corynebacterium		0.803934	0.231819	0.0353303	0	0.0222081	0.0824085	0.773351	0.0806397	1.75671	0	0.00744491	0	0	0	0.0098561	0.00545584	0	0	0.0607977	0	0.215652	0.262255	0	0.189037	0.409902	0.0854705	14		Neisseria		0.18805	0.00707264	0.0205691	0.00807037	0.0298107	0.0797183	0	0.00759878	0	0.00955019	0	0.0336956	0.00637389	0.0274474	0.0583374	0.0763242	0.0315457	0.00884173
Atopobium		0.0646018	0.0033117	0.651088	0.00412673	1.75127	0.0439512	0.0377245	0	0.0706215	0	0	0	0.00903261	0	0	0.927492	0	0.105738	0.565418	0	0	0.100867	0	0.188489	0.42037	0.0876531	13		Bacteroidetes [G-3]		0.0363967	0.0636537	0.0205691	0.0403519	0.0372634	0.033216	0.025191	0.0455927	0	0.0477509	0.0406471	0.0505433	0.0127478	0.0365965	0.0097229	0.0305297	0.084122	0.0530504
Haemophilus		0	0.0198702	0.0201888	0.0144436	0	0.420283	0.0792214	0.0604798	0.0176554	0.00704871	0.00744491	0	0.0858098	0.0163248	0.0246403	0	0.0132667	0	0.0182393	0	3.01912	0.289153	0	0.178835	0.6274	0.130822	16		Campylobacter		0.0849257	0	0.0274254	0.0161407	0	0.00664319	0	0	0	0	0.00812942	0	0	0.00914913	0.243072	0	0.0315457	0
Bulleidia		0	0.231819	1.45864	0	0	0.00274695	0	0.1008	0	0	0	0	1.06133	0	0	0	0	1.17981	0	0	0	0	0	0.175441	0.426507	0.0889328	6		Mogibacterium		0.0303306	0.0424358	0.0342818	0.0322815	0.0745268	0.0199296	0.0671761	0.0379939	0.0083647	0.0191004	0.00812942	0.00842389	0.0191217	0.0548948	0.0194458	0.0381621	0.0315457	0.0442087
Capnocytophaga		0.653196	1.06637	0	0	0.00317259	0.0686738	0.143353	0.00671998	1.16525	0.0211461	0	0.0249314	0.00903261	0.00544158	0.00492805	0	0	0	0.151994	0	0.0624255	0.450541	0	0.166834	0.33965	0.0708218	15		Capnocytophaga		0.103124	0	0.0822763	0	0	0.00664319	0	0	0	0	0	0.00842389	0	0	0.223627	0	0	0.00884173
Anaerolineae [G-1]		0	0	0.272548	0.314663	0	0.0851555	0	0.221759	0	0.0140974	0.122841	0.317876	0	0.903303	0.0197122	0	0.00442223	0.0445211	0.662695	0.26178	0	0	0.080004	0.144582	0.233327	0.048652	14		Peptostreptococcaceae [XI][G-1]		0.0181984	0.0282905	0	0	0	0.0132864	0.00839701	0.0379939	0.0083647	0.0477509	0	0.0168478	0.0254956	0.0457457	0	0.0152648	0.126183	0.00884173
Granulicatella		0.00717798	0.0463638	0.257407	0.00206337	0	0.0741677	1.08646	0.0537598	0.238347	0.0493409	0	0	0.0541956	0.00544158	0	0	0	0	0.0303988	0	0.385903	0.981777	0	0.142296	0.299051	0.0623565	14		Clostridiales [F-1][G-2]		0.0121322	0.0141453	0.0274254	0.0807037	0.0447161	0.0265728	0.00839701	0.0151976	0.0083647	0	0.0487765	0.0336956	0.0127478	0.0274474	0	0.00763242	0.0315457	0
Pyramidobacter		0	0	0	0	0	0.107131	0	0.0739198	0	0	0	0	0	0	0	0	0	0	2.98517	0.00556979	0	0.026898	0	0.139073	0.620998	0.129487	5		Cardiobacterium		0.10919	0	0.0137127	0	0	0.00664319	0	0	0	0	0	0	0	0	0.155566	0	0	0
Gemella		0.0179449	0.033117	0.00504719	0	0.00317259	0.0247226	0.177305	0.0335999	0.0794492	0.00704871	0.0111674	0.0186986	0	0	0.0147842	0.00545584	0.00442223	0.840336	0	0	0.215652	1.18351	0	0.116323	0.292628	0.0610172	17		Granulicatella		0.0303306	0.00707264	0.0137127	0.0322815	0.0149054	0	0	0	0.0167294	0.00955019	0.00812942	0.00842389	0.22946	0.00914913	0	0.0228973	0.0210305	0
Lachnospiraceae [G-8]		0.00717798	0.162273	0.121133	0	0	0.12636	0	0	0	0.119828	0.193568	0.186986	0.0180652	0.353703	0.103489	0.250968	0	0.0890422	0	0.26178	0	0	0.565028	0.111278	0.14363	0.0299489	14		Bacteroidetes [G-6]		0.0181984	0.0495085	0.0137127	0.0322815	0.00745268	0.0465024	0.016794	0	0.0083647	0	0.0162588	0.00842389	0.0127478	0.0182983	0.0194458	0.0305297	0.0105152	0.00884173
Mogibacterium		0.00358899	0.0695456	0.378539	0.184671	0.104695	0.0769146	0.0226347	0.1344	0	0.0140974	0.0223347	0.0373972	0.0361304	0.212222	0.0246403	0.272792	0.0884447	0.18365	0.0851167	0.0501281	0.107826	0.0470715	0.0850043	0.0974715	0.0941515	0.0196319	22		Aggregatibacter		0.0121322	0	0.0685636	0	0	0.0199296	0	0.00759878	0	0.0382007	0.00812942	0	0	0	0	0	0	0
Johnsonella		0.0538348	0.0993509	0.0454247	0	0	0.0439512	0	0.0335999	0	0.0211461	0.550923	0.0623286	0.0722609	0	0	0	0.0309556	0.00556514	0	0	0	0.0067245	1.19006	0.0963533	0.26412	0.0550729	13		Lachnoanaerobaculum		0.0181984	0.0282905	0	0	0	0	0	0	0	0.00955019	0.00812942	0	0	0	0.116675	0.0228973	0	0.0265252
Cardiobacterium		0	0.970327	0.211982	0	0.0475888	0.0192287	0	0	0.741525	0	0.00744491	0	0	0	0	0	0	0	0.00607977	0	0.0227002	0	0	0.0881251	0.24872	0.0518617	8		Ottowia		0.279042	0	0	0	0	0.0199296	0	0	0	0	0	0	0	0	0.0194458	0	0	0
Mycoplasma		0	0.0927275	0.025236	0	0.0348985	0.00274695	0	0.00671998	0	0.00704871	0.0297796	0.0124657	0	0.130598	0	0.032735	1.41069	0	0.00607977	0.0167094	0	0	0.00500025	0.0788451	0.292104	0.0609078	14		Peptostreptococcaceae [XI][G-7]		0	0	0	0	0	0.00664319	0	0	0	0	0	0	0	0	0.281964	0	0	0
Eikenella		0.0430679	0.122533	0.025236	0.0330139	0.133249	0.00824085	0.0377245	0.161279	0.600282	0.197364	0.0186123	0.0186986	0.0677446	0.00544158	0	0	0.00442223	0	0.0364786	0	0.261052	0.0201735	0.00500025	0.0782441	0.134432	0.0280309	19		Butyrivibrio		0	0	0	0	0	0	0	0	0	0	0	0	0	0.00914913	0.398639	0	0.0315457	0
Actinobaculum		0.197394	0.553053	0.025236	0.00103168	0	0.123613	0.173533	0.0268799	0	0	0.00744491	0	0.550989	0	0.00492805	0	0	0	0	0	0.0454004	0.0067245	0	0.0746186	0.160864	0.0335425	12		Rothia		0.0181984	0	0.0137127	0.00807037	0	0.00664319	0	0.0455927	0.0585529	0	0	0	0.0382434	0	0.0097229	0.0152648	0	0
Stomatobaculum		0.0251229	0	0.25236	0	0	0.0521921	0.192395	0.01344	0	0.00704871	0.156343	0.0747943	0	0.195897	0	0.00545584	0.00442223	0.038956	0.145914	0.100256	0	0.026898	0.175009	0.063761	0.0807506	0.0168377	16		Eikenella		0.0545951	0	0	0	0	0.0398592	0	0	0	0	0	0	0	0	0.184735	0	0	0
Oribacterium		0.0179449	0.102663	0.297784	0.00309505	0.291878	0.0604329	0.0905387	0	0.0264831	0.0140974	0.00372245	0	0.0135489	0.0544158	0	0.147308	0.0176889	0.0834771	0	0.00556979	0	0.026898	0	0.0546759	0.0857124	0.0178723	17		Catonella		0.00606612	0	0	0	0	0	0	0	0	0	0.00812942	0	0	0	0.155566	0	0.0210305	0
Bacteroidetes [G-6]		0	0	0	0	0	0	0	0	0	0.0140974	0.0186123	0	0	0	0.413956	0	0.552779	0	0	0	0	0	0	0.0434541	0.14046	0.029288	4		Corynebacterium		0.0121322	0	0	0	0	0	0.00839701	0.00759878	0	0	0	0	0	0.00914913	0.0291687	0	0	0.00884173
Catonella		0.0287119	0.119221	0.227124	0	0	0.0274695	0.101856	0.00671998	0.123588	0	0.0223347	0.0124657	0.0225815	0.00544158	0.0147842	0.06547	0	0.038956	0	0.0167094	0	0.013449	0.0150008	0.0374732	0.0558713	0.01165	17		Bergeyella		0.0242645	0	0.00685636	0	0	0.0398592	0	0	0	0	0	0	0	0	0.0291687	0	0	0
Slackia		0.00717798	0.0198702	0.262454	0.0061901	0.0761421	0.0054939	0.0226347	0	0	0	0.00372245	0	0.00903261	0.0925069	0.00492805	0	0.00442223	0.0166954	0.237111	0.0111396	0.00567505	0.013449	0.00500025	0.0349411	0.0717274	0.0149562	18		Schlegelella		0.0181984	0.0282905	0	0.0564926	0	0	0.00839701	0	0.0250941	0.0191004	0.00812942	0.00842389	0	0.00914913	0.0291687	0	0.0105152	0
Bifidobacterium		0.0323009	0	0.227124	0.00103168	0.0602792	0.0274695	0	0	0	0	0	0	0	0	0	0.00545584	0	0	0.437743	0	0	0	0	0.0344089	0.100326	0.0209193	7		SR1 [G-1]		0.00606612	0	0	0	0	0.0199296	0	0	0	0	0	0	0	0	0.145843	0	0.0630915	0
Bacteroidetes [G-3]		0	0.00993509	0.0353303	0	0	0	0	0.0604798	0	0.0140974	0.0148898	0.0186986	0	0	0	0.0491025	0.0176889	0.0556514	0.0851167	0.0556979	0	0.0067245	0.360018	0.0340622	0.0753524	0.0157121	13		Lautropia		0.0849257	0.00707264	0	0	0	0.00664319	0	0.0303951	0	0	0	0.00842389	0	0	0.0194458	0.00763242	0.0105152	0
Peptostreptococcaceae [XI][G-1]		0	0	0.0958966	0.00412673	0.161802	0.0054939	0.0792214	0	0	0	0	0	0	0	0	0.0381908	0	0.0500863	0.25535	0.0334187	0	0.053796	0	0.0337992	0.063463	0.0132329	10		Eubacterium		0.0121322	0	0.0137127	0.0161407	0	0	0.00839701	0.00759878	0	0.00955019	0	0.00842389	0.00637389	0.0182983	0	0.00763242	0.0105152	0.0265252
Peptostreptococcaceae [XI][G-3]		0	0.0033117	0.0151416	0	0	0.057686	0	0	0	0	0.0558368	0.00623286	0	0.00544158	0	0.0218233	0	0.0111303	0.297909	0.161524	0	0	0.0150008	0.028306	0.068752	0.0143358	11		Lachnospiraceae [G-2]		0.0181984	0.0141453	0	0	0.00745268	0.0132864	0.00839701	0.0151976	0	0.0286506	0.0243883	0	0.0191217	0	0.0194458	0.0152648	0	0
Peptococcus		0.00358899	0.0695456	0	0	0	0	0	0.0537598	0.00882768	0	0.0446694	0	0	0.0108832	0.00492805	0	0	0.20591	0.109436	0.0835468	0	0.0067245	0.0300015	0.0274705	0.0499544	0.0104162	12		Ruminococcaceae [G-1]		0.0121322	0	0	0	0	0	0	0	0	0	0	0	0	0	0	0.00763242	0	0
Lachnoanaerobaculum		0.100492	0.00993509	0.146369	0.00103168	0	0.0357104	0.192395	0	0.0617938	0	0	0	0	0	0.00492805	0	0	0	0.0486381	0	0	0.026898	0	0.0273126	0.0520871	0.0108609	10		Filifactor		0.0424628	0	0	0	0	0	0	0	0	0	0.0487765	0	0	0	0.0583374	0	0.105152	0
Shuttleworthia		0.00717798	0	0	0	0.326777	0.00274695	0	0	0.00882768	0	0	0	0	0	0	0.141852	0	0	0.0911965	0	0	0.0067245	0	0.0254479	0.0740114	0.0154324	7		Bacteroidetes [G-5]		0	0	0	0	0	0	0	0	0	0	0.00812942	0	0	0	0.194458	0	0	0
Propionibacterium		0.0323009	0.158961	0.0403775	0.00103168	0.0920051	0.0274695	0.033952	0	0	0	0.0335021	0.0124657	0.0045163	0	0	0	0	0	0	0	0	0.0605205	0	0.0216132	0.0384546	0.00801835	11		Shuttleworthia		0	0	0.00685636	0.00807037	0	0.0265728	0	0.0227964	0.0167294	0.00955019	0.00812942	0.0168478	0	0	0	0.00763242	0	0
Bacteroidaceae [G-1]		0	0.0264936	0.0807551	0	0.180838	0.0164817	0	0.0201599	0	0	0	0.0124657	0	0.0326495	0	0	0	0	0.0851167	0	0	0	0.00500025	0.0199983	0.0425849	0.00887957	9		Lachnospiraceae [G-3]		0	0	0.00685636	0	0	0	0	0	0	0	0	0.00842389	0	0	0.0291687	0	0	0
TM7 [G-2]		0.00358899	0	0.383587	0	0	0	0	0	0.0176554	0	0	0	0	0	0	0	0	0	0.0182393	0	0.00567505	0	0	0.0186411	0.0797256	0.0166239	5		Bacteroidaceae [G-1]		0	0	0	0	0	0	0	0	0	0	0.0243883	0	0	0	0	0	0.0736067	0
Peptostreptococcaceae [XI][G-2]		0	0.0231819	0.0302831	0.0144436	0.0158629	0.00274695	0	0.0201599	0	0.0211461	0.0297796	0.00623286	0.00903261	0.0108832	0	0.00545584	0.00884447	0.0946074	0	0.0167094	0.00567505	0	0.100005	0.0180456	0.0267842	0.00558489	17		Fretibacterium		0	0	0	0	0	0	0	0	0	0	0.00812942	0	0	0	0.0583374	0	0.0210305	0
Eggerthia		0	0	0.131227	0	0	0	0	0	0	0	0	0	0	0.0163248	0	0	0	0.161389	0	0	0	0	0	0.0134322	0.0423104	0.00882232	3		Lachnospiraceae [G-8]		0	0	0	0	0	0	0	0	0	0	0	0	0	0	0.0291687	0	0.042061	0
Kingella		0.00358899	0.0960392	0.0353303	0	0	0.0714207	0.0641316	0.00671998	0	0	0	0.00623286	0	0	0	0	0	0	0.00607977	0	0.0113501	0	0	0.0130823	0.026978	0.00562529	9		Abiotrophia		0	0.0212179	0	0	0	0.00664319	0	0	0	0	0	0	0	0	0	0.0152648	0	0
Bacteroidetes [G-5]		0	0.0198702	0.0201888	0.0629327	0	0.0054939	0	0	0	0	0.107951	0	0	0	0	0.0163675	0.0221112	0	0	0	0	0.013449	0	0.011668	0.0254531	0.00530734	8		TM7 [G-4]		0	0	0	0	0	0	0	0	0	0	0	0	0	0	0.0097229	0	0	0
Peptostreptococcaceae [XI][G-7]		0	0	0	0	0	0	0	0.00671998	0	0.00704871	0.0632817	0.00623286	0.103875	0	0	0.00545584	0.0353779	0	0	0	0	0	0.0250013	0.0109997	0.0252729	0.00526977	8		Peptoniphilus		0	0	0	0	0	0	0	0	0	0	0.0162588	0	0	0	0	0	0	0
Lachnospiraceae [G-3]		0.00358899	0	0.0858023	0	0	0	0	0	0.105932	0	0	0	0	0	0	0.00545584	0	0	0.0243191	0	0.00567505	0	0	0.0100336	0.0277443	0.00578509	6		Total		100	100	100	100	100	100	100	100	100	100	100	100	100	100	100	100	100	100
Sphingomonas		0	0	0.0504719	0.00103168	0	0.0247226	0.00377245	0	0.00882768	0	0.00372245	0.00623286	0	0.0108832	0	0	0	0	0	0.00556979	0	0.0739695	0.0100005	0.00866107	0.0182161	0.00379832	11
Megasphaera		0.0646018	0	0.0151416	0	0.00951777	0.0109878	0	0	0.0264831	0	0	0	0.0045163	0	0	0	0	0	0.0425584	0	0	0.0067245	0.00500025	0.00806658	0.0161253	0.00336236	9
Clostridiales [F-1][G-1]		0	0.0264936	0.00504719	0	0	0	0	0.00671998	0	0	0.0372245	0.00623286	0	0.0163248	0.00492805	0	0	0	0.0243191	0	0	0	0	0.00553435	0.0103897	0.00216639	8
Butyrivibrio		0	0	0	0	0	0	0	0	0	0	0.00744491	0	0	0.00544158	0	0	0.0221112	0	0.0303988	0.0334187	0	0	0	0.00429631	0.00997793	0.00208054	5
Mollicutes [G-2]		0	0	0	0	0	0	0	0	0	0	0.0111674	0	0	0	0	0	0	0	0.0243191	0.00556979	0	0	0.0500025	0.00395907	0.0114552	0.00238858	4
Ottowia		0	0.00993509	0	0	0	0.00274695	0.00377245	0	0	0	0	0	0	0.00544158	0	0	0	0	0	0	0.0227002	0.0336225	0	0.00340082	0.008339	0.0017388	6
SR1 [G-1]		0.00358899	0	0	0	0	0	0	0.00671998	0.0264831	0.0140974	0	0	0	0	0	0	0	0	0	0	0	0	0	0.00221258	0.00619945	0.00129268	4
Ruminococcaceae [G-1]		0	0	0	0	0	0	0	0	0.00882768	0	0	0.00623286	0	0	0	0	0	0	0.0303988	0	0	0	0	0.00197649	0.0065748	0.00137094	3
Cryptobacterium		0.00717798	0	0	0.00103168	0.0222081	0	0.00377245	0	0	0	0	0	0.0045163	0	0.00492805	0	0	0	0	0	0	0	0	0.00189716	0.0048707	0.00101561	6
Erysipelotrichaceae [G-1]		0	0	0.0353303	0	0	0	0	0	0	0	0	0	0	0	0	0.00545584	0	0	0	0	0	0	0	0.00177331	0.00740292	0.00154362	2
Ochrobactrum		0	0	0.00504719	0.00103168	0	0.00274695	0	0	0	0	0	0	0	0	0	0	0	0	0	0	0	0.0201735	0	0.00126084	0.00428788	0.000894085	4
TM7 [G-6]		0	0	0	0	0	0	0	0.00671998	0	0	0	0.0124657	0.0045163	0	0	0	0	0	0	0	0	0	0	0.00103052	0.0029888	0.000623207	3
GN02 [G-2]		0	0	0	0	0	0	0.00377245	0	0	0	0	0	0	0	0	0	0	0	0	0	0.0113501	0	0	0.000657502	0.00245979	0.000512902	2
Lachnospiraceae [G-2]		0	0	0	0	0	0.00824085	0.00377245	0	0	0	0	0	0	0	0	0	0	0	0	0	0	0	0	0.000522317	0.00185703	0.000387217	2
Scardovia		0	0	0	0	0.00634518	0.0054939	0	0	0	0	0	0	0	0	0	0	0	0	0	0	0	0	0	0.000514743	0.00171027	0.000356615	2
Microbacterium		0	0	0	0	0	0	0	0	0	0	0	0	0.0045163	0	0	0	0	0	0	0	0	0	0	0.000196361	0.000941714	0.000196361	1
Bacillus		0	0	0	0	0	0	0	0	0	0	0.00372245	0	0	0	0	0	0	0	0	0	0	0	0	0.000161846	0.000776185	0.000161846	1
Lachnospiraceae [G-7]		0	0	0	0	0.00317259	0	0	0	0	0	0	0	0	0	0	0	0	0	0	0	0	0	0	0.000137939	0.000661531	0.000137939	1
Total		100	100	100	100	100	100	100	100	100	100	100	100	100	100	100	100	100	100	100	100	100	100	100
[truncated: 16 more columns]
