# Supplementary material for: Comparison of Periodontal Bacteria of Edo and Modern Periods Using Novel Diagnostic Approach for Periodontitis With Micro-CT
Source: Front Cell Infect Microbiol. 2021 Sep 20;11:723821. doi: 10.3389/fcimb.2021.723821 (PMC8488429; doi:10.3389/fcimb.2021.723821)
Supplement: Supplementary file 13 [file Table_12.xlsx]

## Sheet: TableS12
Supplementary Table 12. Relative read abundances (%) of 16S rRNA reads in Edo samples assigned at species level (in the descending order of mean values)
Family used for assigning OTUs		EP1	EP2	EP3	EP4	EP5	Mean	SD	SE	Number of sample			EH1	EH2	EH3	EH4	EH5	EH6	EH7	Mean	SD	SE	Number of sample
Sample Type		Periodontitis	Periodontitis	Periodontitis	Periodontitis	Periodontitis						Sample Type	Healthy	Healthy	Healthy	Healthy	Healthy	Healthy	Healthy
Unclassified		96.5609	98.6797	97.6161	97.492	93.5903	96.7878	1.93887	0.867089	5		Unclassified	64.0756	91.1697	89.8111	98.0707	91.6274	97.5594	85.2624	88.2252	11.5384	4.36109	7
Actinomyces oricola		0.00890948	0.103734	0.986436	0.578778	2.64184	0.863939	1.06844	0.477819	5		Peptostreptococcaceae [XI][G-5] [Eubacterium] saphenum	5.2521	2.54805	0.959488	0	0	0	0.43387	1.31336	1.96263	0.741806	4
Syntrophomonadaceae [VIII][G-1] sp. oral taxon 435		1.4077	0.480951	0	0.257235	0	0.429177	0.582695	0.260589	3		Syntrophomonadaceae [VIII][G-1] sp. oral taxon 435	3.62395	0.571115	0	1.14305	0	0.623589	0.86774	0.975634	1.24127	0.469157	5
Anaerolineae [G-1] sp. oral taxon 439		0.0445474	0	0	0	1.86228	0.381365	0.82808	0.370329	2		Fretibacterium sp. oral taxon 361	3.30882	0	0	0	1.45343	0	1.69349	0.922249	1.28937	0.487337	3
Eggerthella lenta		0	0	0	0	1.25595	0.251191	0.56168	0.251191	1		Actinomyces oricola	0.840336	0	3.03076	0	0.941658	0.505322	0.811756	0.875691	1.02672	0.388062	5
Sphingomonas echinoides		0.935495	0	0	0	0	0.187099	0.418366	0.187099	1		Peptostreptococcaceae [XI][G-9] [Eubacterium] brachy	4.77941	0.153762	0	0.0132144	0.655067	0.0967638	0	0.814031	1.76383	0.666664	5
Lactobacillus iners		0	0	0	0.900322	0	0.180064	0.402636	0.180064	1		Pseudoramibacter alactolyticus	0	2.09775	1.8276	0	0	0.129018	1.30161	0.765139	0.944583	0.357019	4
Bergeyella sp. oral taxon 422		0	0	0.739827	0	0	0.147965	0.330861	0.147965	1		Anaerolineae [G-1] sp. oral taxon 439	0	0.395387	0.502589	0	0	0.118267	3.91882	0.70501	1.43183	0.541181	4
Actinomyces sp. oral taxon 525		0.213828	0.094304	0.123305	0	0.129926	0.112272	0.076933	0.0344055	4		Fretibacterium fastidiosum	4.83193	0	0	0	0	0	0.0279916	0.694275	1.82457	0.689621	2
Paenibacillus sp. oral taxon 048		0	0.0848736	0.164406	0.192926	0	0.0884412	0.0899224	0.0402145	3		Peptostreptococcus stomatis	3.51891	0.164745	0	0	0.798362	0	0	0.640288	1.3024	0.49226	3
Pseudoramibacter alactolyticus		0.0890948	0	0.246609	0	0	0.0671408	0.107488	0.04807	2		Pseudomonas fluorescens	2.83613	0	0	0	0	0	0	0.405162	1.07196	0.405162	1
Treponema socranskii		0	0	0	0.321543	0	0.0643087	0.143799	0.0643087	1		Actinomyces sp. oral taxon 525	0	0.604064	0	0.0198216	1.02354	0.333297	0.811756	0.398926	0.422091	0.159535	5
Bacteroidaceae [G-1] sp. oral taxon 272		0	0	0	0	0.303162	0.0606323	0.135578	0.0606323	1		Olsenella sp. oral taxon 807	0	0	0	0	0	0	2.53324	0.361891	0.957475	0.361891	1
Mollicutes [G-2] sp. oral taxon 906		0.106914	0.169747	0	0	0	0.0553322	0.0789564	0.0353104	2		Prevotella sp. oral taxon 317	1.73319	0	0	0	0.450358	0	0	0.311936	0.648801	0.245224	2
Bosea vestrisii		0.258375	0	0	0	0	0.051675	0.115549	0.051675	1		Bulleidia extructa	1.89076	0	0	0.0594648	0	0	0	0.278603	0.711238	0.268823	2
Olsenella sp. oral taxon 807		0	0.22633	0	0	0	0.0452659	0.101218	0.0452659	1		Treponema denticola	1.47059	0	0.24368	0	0	0	0	0.244895	0.548056	0.207146	2
Peptostreptococcaceae [XI][G-1] sp. oral taxon 383		0	0	0	0	0.216544	0.0433088	0.0968414	0.0433088	1		Mogibacterium timidum	0.472689	0.0549149	0.929028	0.0726792	0	0.0537577	0.125962	0.244147	0.340668	0.12876	6
Peptostreptococcaceae [XI][G-6] [Eubacterium] nodatum		0.0534569	0.0188608	0	0.128617	0	0.040187	0.0540389	0.0241669	3		Prevotella dentalis	0	0	0	0	1.51484	0	0	0.216406	0.572556	0.216406	1
Fretibacterium fastidiosum		0.0801853	0	0.082203	0	0	0.0324777	0.0444776	0.019891	2		Peptostreptococcaceae [XI][G-1] sp. oral taxon 383	0	0.164745	0.989948	0	0	0	0.251924	0.200945	0.362388	0.13697	3
Clostridiales [F-3][G-1] sp. oral taxon 876		0.0267284	0.113165	0	0	0	0.0279787	0.0490068	0.0219165	2		Bacteroidaceae [G-1] sp. oral taxon 272	0.210084	0.373421	0	0	0.573183	0.0430061	0.0979706	0.185381	0.21718	0.0820864	5
TM7 [G-1] sp. oral taxon 488		0.115823	0.0188608	0	0	0	0.0269368	0.0503557	0.0225198	2		Neisseria subflava	0	0	1.20317	0	0	0	0	0.171881	0.454755	0.171881	1
Peptostreptococcaceae [XI][G-6] [Eubacterium] minutum		0	0	0	0.128617	0	0.0257235	0.0575194	0.0257235	1		Peptostreptococcaceae [XI][G-6] [Eubacterium] nodatum	0	0.582098	0	0	0	0.0430061	0.559832	0.169277	0.274929	0.103914	3
Mogibacterium timidum		0.0534569	0.0094304	0	0	0	0.0125775	0.0232143	0.0103817	2		Clostridiales [F-3][G-1] sp. oral taxon 876	0	0.329489	0.502589	0	0	0.268788	0	0.157267	0.208277	0.0787214	3
Peptostreptococcaceae [XI][G-5] [Eubacterium] saphenum		0.0445474	0	0	0	0	0.00890948	0.0199222	0.00890948	1		Rothia aeria	0	0	0	0	0.962129	0	0	0.137447	0.363651	0.137447	1
Microbacterium flavescens		0	0	0.0411015	0	0	0.0082203	0.0183812	0.0082203	1		Peptostreptococcaceae [XI][G-6] [Eubacterium] minutum	0	0.318506	0	0	0	0.0107515	0.503849	0.119015	0.206669	0.0781136	3
Total		100	100	100	100	100						Peptococcus sp. oral taxon 167	0.787815	0	0	0	0	0	0	0.112545	0.297766	0.112545	1
												Bacteroidales [G-2] sp. oral taxon 274	0.367647	0.10983	0	0	0	0	0.0419874	0.0742092	0.135672	0.0512791	3
												Eggerthella lenta	0	0.153762	0	0	0	0	0.293912	0.0639534	0.116474	0.0440229	2
												Bifidobacterium animalis	0	0	0	0.350182	0	0	0	0.050026	0.132356	0.050026	1
												Paenibacillus sp. oral taxon 048	0	0	0	0	0	0.150521	0.0559832	0.0295007	0.0572986	0.0216568	2
												Treponema socranskii	0	0	0	0	0	0	0.181945	0.0259922	0.0687689	0.0259922	1
												Stenotrophomonas maltophilia	0	0.153762	0	0	0	0	0	0.021966	0.0581164	0.021966	1
												Lactobacillus iners	0	0	0	0	0	0.0645092	0.0839748	0.021212	0.0366596	0.013856	2
												Microbacterium flavescens	0	0	0	0.145358	0	0	0	0.0207655	0.0549403	0.0207655	1
												Flavitalea sp. oral taxon 320	0	0	0	0	0	0	0.111966	0.0159952	0.0423193	0.0159952	1
												Bosea vestrisii	0	0	0	0.0925008	0	0	0	0.0132144	0.034962	0.0132144	1
												Mollicutes [G-2] sp. oral taxon 906	0	0	0	0.033036	0	0	0	0.00471943	0.0124864	0.00471943	1
												TM7 [G-3] sp. oral taxon 351	0	0.0329489	0	0	0	0	0	0.00470699	0.0124535	0.00470699	1
												TM7 [G-1] sp. oral taxon 488	0	0	0	0	0	0	0.0279916	0.0039988	0.0105798	0.0039988	1
												Prevotella sp. oral taxon 396	0	0.021966	0	0	0	0	0	0.00313799	0.00830235	0.00313799	1
												Total	100	100	100	100	100	100
