# Supplementary material for: Comparison of Periodontal Bacteria of Edo and Modern Periods Using Novel Diagnostic Approach for Periodontitis With Micro-CT
Source: Front Cell Infect Microbiol. 2021 Sep 20;11:723821. doi: 10.3389/fcimb.2021.723821 (PMC8488429; doi:10.3389/fcimb.2021.723821)
Supplement: Supplementary file 14 [file Table_13.xlsx]

## Sheet: TableS13
Supplementary Table 13. Relative read abundances (%) of 16S rRNA reads in modern samples assigned at species level (in the descending order of mean values)
Family used for assigning OTUs		MP1	MP2	MP3	MP4	MP5	MP6	MP7	MP8	MP9	MP10	MP11	MP12	MP13	MP14	MP15	MP16	MP17	MP18	MP19	MP20	MP21	MP22	MP23	Mean	Standard division	Standard error	Number of samples		Family used for assigning OTUs		MH1	MH2	MH3	MH4	MH5	MH6	MH7	MH8	MH9	MH10	MH11	MH12	MH13	MH14	MH15	MH16	MH17	MH18
Sample Type		Modern samples with periodontitis	Modern samples with periodontitis	Modern samples with periodontitis	Modern samples with periodontitis	Modern samples with periodontitis	Modern samples with periodontitis	Modern samples with periodontitis	Modern samples with periodontitis	Modern samples with periodontitis	Modern samples with periodontitis	Modern samples with periodontitis	Modern samples with periodontitis	Modern samples with periodontitis	Modern samples with periodontitis	Modern samples with periodontitis	Modern samples with periodontitis	Modern samples with periodontitis	Modern samples with periodontitis	Modern samples with periodontitis	Modern samples with periodontitis	Modern samples with periodontitis	Modern samples with periodontitis	Modern samples with periodontitis						Sample Type		Modern samples without periodontitis	Modern samples without periodontitis	Modern samples without periodontitis	Modern samples without periodontitis	Modern samples without periodontitis	Modern samples without periodontitis	Modern samples without periodontitis	Modern samples without periodontitis	Modern samples without periodontitis	Modern samples without periodontitis	Modern samples without periodontitis	Modern samples without periodontitis	Modern samples without periodontitis	Modern samples without periodontitis	Modern samples without periodontitis	Modern samples without periodontitis	Modern samples without periodontitis	Modern samples without periodontitis
Fusobacterium nucleatum subsp. vincentii		19.7825	33.8389	3.57341	34.6501	27.0178	25.868	35.246	10.08	5.8351	16.931	18.6048	11.2254	19.6595	18.1259	13.4043	21.1141	24.937	22.4108	7.86114	15.9519	15.3851	0.221908	6.24531	17.7378	9.7836	2.04002	23		Lactobacillus salivarius		3.3121	3.9536	3.22249	3.50254	3.88284	3.55411	3.9298	3.62462	3.57173	3.73412	3.47939	3.50434	3.24431	3.86093	2.79047	3.3659	3.01788	3.11229
Porphyromonas gingivalis		0.0825467	0.0264936	5.89512	0.00103168	0.00317259	22.2585	0.00377245	33.8821	0.0176554	31.6205	10.1586	21.7901	0.578087	36.6055	39.3012	37.2088	23.5794	1.20764	35.4998	39.8129	14.6643	0.450541	40.402	17.1761	16.5012	3.44073	23		Bifidobacterium longum		2.91174	2.41177	2.48886	2.72779	2.34759	2.47127	2.30078	2.59119	2.32539	2.5117	2.69084	2.61983	2.39021	2.39707	2.6738	2.85453	2.17666	2.53758
Streptococcus sp. oral taxon 058		0.222517	2.10293	8.69631	0.0546792	0.0190355	4.02978	4.74951	2.64095	10.5226	0.176218	0.0372245	0.0186986	8.20161	0.0380911	0.0394244	0.0218233	0.0574891	0.00556514	0.735652	0.00556979	7.29244	14.0609	0	2.77083	4.14922	0.865171	22		Lactococcus lactis		2.14134	2.10057	2.22832	2.11444	2.01222	2.07268	1.99009	1.77812	2.32539	1.93869	2.09739	2.02173	1.67633	1.83898	1.87652	1.70966	1.87171	1.8214
Neisseria flava		0.00717798	0.0894158	0	0.1042	0.00317259	0.263707	0.520598	2.16383	23.464	0.00704871	0	0	0.0225815	0.0163248	0.0542086	0.0109117	0.0265334	0	0.948444	0.00556979	6.76466	16.9121	0	2.23411	5.92946	1.23638	18		Bacteroidetes [G-7] sp. oral taxon 911		1.75311	1.64792	1.65238	2.23549	1.82591	2.26533	1.99009	1.80851	1.75659	1.68083	1.72344	1.60054	1.65721	1.47301	1.614	2.09128	1.85068	1.73298
Prevotella intermedia		0.00358899	0	5.43078	0	0.00317259	3.36501	0.837483	2.39231	0	0	0	0.292944	10.2294	0.179572	0.42874	0	0	20.63	0.0668774	1.83803	0.425629	2.21908	0.105005	2.10642	4.69152	0.97825	16		Clostridiales [F-3][G-1] sp. oral taxon 876		1.46194	1.40745	1.33699	1.71899	1.64704	1.65416	1.46948	1.64894	1.8486	1.69993	1.59337	1.55842	1.4405	1.63769	1.62372	1.80888	1.60883	1.8214
Parvimonas micra		0.0681908	1.42734	1.27694	3.33956	3.46764	3.28261	0.950656	0.228479	0.37959	4.06005	0.670042	0.317876	5.36085	0.647549	0.689927	0.201866	0.225534	13.4398	0.121595	0.0724073	4.42654	0.188286	0.39002	1.96667	2.99208	0.623892	23		Bifidobacterium animalis		1.06157	1.0609	1.00103	1.11371	1.22224	1.02305	1.15039	1.12462	1.02886	1.04097	0.97553	1.15407	0.943336	1.0979	0.913952	1.1525	0.914826	1.21132
Prevotella oris		15.7377	0.854418	4.42134	0.0670594	6.41815	0.439512	7.11861	0.01344	0.820975	0.0563897	0.00744491	0.0685615	3.77563	0.0163248	0.0098561	0.00545584	0.0132667	0.0890422	2.12184	0	0.0227002	1.47266	0.410021	1.91132	3.67907	0.767139	22		Lactobacillus ultunensis		0.89172	0.806281	0.857045	0.669841	0.760173	1.00312	1.07482	0.93465	1.02049	0.840416	0.886107	1.1288	0.771241	0.924062	0.73894	0.824302	0.820189	0.910698
Tannerella forsythia		0.010767	0.0298053	0.469389	8.9612	1.18338	3.47215	0.418742	3.60863	0.0353107	0.937478	0.141453	0.542259	0.0858098	5.06067	1.51291	2.34601	2.44992	1.00173	5.39275	3.23048	1.20878	0.0605205	1.57508	1.90153	2.22678	0.464315	23		Fastidiosipila sanguinis		0.776463	0.827498	0.67878	0.831248	0.633477	0.591244	0.671761	0.889058	0.777917	0.620762	0.84546	0.640216	0.713876	0.658737	0.554205	0.747977	0.746583	0.742706
Bacteroidales [G-2] sp. oral taxon 274		0.010767	0.612664	0.025236	25.0699	0	0.0521921	2.50113	0.208319	0.105932	0.0281948	0.0893389	0.0373972	0.140005	0.00544158	0.0098561	0.0218233	13.0854	0	0.182393	0	0.0113501	0	0	1.83467	5.75666	1.20035	18		Ruminococcaceae [G-2] sp. oral taxon 085		0.400364	0.459721	0.671923	0.621419	0.573856	0.49824	0.487027	0.56231	0.794647	0.582561	0.601577	0.598096	0.529033	0.658737	0.495868	0.602961	0.483701	0.61008
Desulfobulbus sp. oral taxon 041		0.00358899	0.0264936	1.20123	0.884152	0.00317259	0.145588	0.0113173	2.03615	0	3.39043	9.54065	0.143356	0.0722609	4.81036	2.62665	7.49086	1.68045	0.127998	0.00607977	3.83202	0.0227002	0	0	1.65459	2.6081	0.543827	20		Streptococcus sp. oral taxon 058		0.394298	0.198034	0.589647	1.01687	0.313012	0.279014	0.117558	0.174772	0.150565	0.191004	0.235753	0.235869	8.28606	0.265325	0.398639	0.274767	0.178759	0.150309
Porphyromonas endodontalis		0.0323009	5.54709	0.943825	0.00103168	11.085	0.587847	0	0.934077	0.00882768	0.0140974	5.27099	0.243082	3.42787	0	4.42539	0.180043	0.145934	0.283822	0.0729572	0.0779771	0.908007	0.0874185	0.485024	1.51142	2.72703	0.568625	21		Escherichia coli		0.473157	0.565811	0.665067	0.379308	0.469519	0.484953	0.587791	0.387538	0.4266	0.458409	0.430859	0.699183	0.484416	0.576395	0.43753	0.541902	0.494217	0.450928
Treponema denticola		0.00358899	2.3778	0.00504719	0.50243	0	0.0302165	0	5.27518	0.00882768	0.697822	3.52516	0.398903	0.0225815	0.930511	2.27676	1.06934	0.0309556	0.077912	6.32296	5.33029	0.141876	0	3.26516	1.40406	1.99704	0.416412	20		Streptococcus vestibularis		0.382166	0.367777	0.390812	0.322815	0.454613	0.398592	0.445042	0.31155	0.443329	0.50616	0.430859	0.404347	0.299573	0.411711	0.243072	0.404518	0.399579	0.40672
Filifactor alocis		0.00717798	1.33793	1.38798	2.52969	0	0.942204	0	1.20288	0	0.669627	3.68895	0.760409	0.0270978	0.00544158	2.11413	4.45196	7.53549	0.489732	0.0911965	0.445583	0.754781	0.0067245	3.81519	1.40279	1.88862	0.393805	20		Bacteroides heparinolyticus		0.272975	0.353632	0.233116	0.314745	0.245938	0.225869	0.268704	0.326748	0.309494	0.286506	0.195106	0.311684	0.293199	0.411711	0.243072	0.22134	0.44164	0.25641
Campylobacter gracilis		12.2133	1.92741	0.913542	1.00589	2.34137	2.81837	1.24868	1.70687	0.150071	2.16395	0.178678	0.211917	0.248397	0.261196	0.271043	0.109117	1.30456	0.0111303	0.079037	0.378746	0.0170251	0.0067245	0.0350018	1.28705	2.53499	0.528582	23		Desulfovibrio fairfieldensis		0.200182	0.311196	0.281111	0.185619	0.342823	0.192653	0.327483	0.25076	0.184023	0.276955	0.333306	0.261141	0.140226	0.283623	0.23335	0.244238	0.315457	0.185676
Peptostreptococcaceae [XI][G-9] [Eubacterium] brachy		0.0897247	2.08306	1.31227	2.17995	1.50063	1.16471	4.31945	0.537598	0.22952	3.0239	0.39458	0.236849	3.92918	0.0979485	0.946186	0.0763817	0.0353779	0.0333908	0	0.122535	3.5696	0.544684	0.475024	1.16968	1.3643	0.284475	22		Eggerthia catenaformis		0.242645	0.190961	0.22626	0.282463	0.283202	0.186009	0.260307	0.258359	0.351317	0.305606	0.252012	0.168478	0.216712	0.247027	0.116675	0.381621	0.126183	0.150309
Campylobacter rectus		0.269174	1.3876	0.797456	3.79763	0.0190355	0.988902	0.0716765	3.01727	0.0529661	2.45295	2.41215	0.52356	0.103875	5.67013	0.78356	0.72017	0.190156	0.038956	0.0668774	2.58995	0.261052	0	0.0550028	1.14218	1.49796	0.312346	22		TM7 [G-3] sp. oral taxon 351		0.236579	0.176816	0.171409	0.2179	0.19377	0.159437	0.142749	0.18997	0.108741	0.181454	0.268271	0.269564	0.203965	0.182983	0.106952	0.351091	0.252366	0.20336
Prevotella sp. oral taxon 317		9.6472	1.87773	0.661182	0.00722178	0	0.0137348	10.1479	0	0.00882768	0	0.0446694	0.0560957	0.0541956	0.0108832	0.00492805	0.00545584	0.00884447	0.578775	0.0425584	0.228361	0.00567505	0	0	1.01757	2.83319	0.590761	18		Gemella sanguinis		0.260843	0.183889	0.15084	0.185619	0.11179	0.265728	0.159543	0.235562	0.192388	0.124152	0.219494	0.185326	0.331442	0.274474	0.155566	0.183178	0.178759	0.282935
TM7 [G-1] sp. oral taxon 346		0.0502458	0.0496755	3.51285	0.00309505	0.672589	0.173058	0.067904	0.00671998	0.45904	0	0.0148898	16.9783	0.045163	0.157806	0	0.0381908	0	0.038956	0.352626	0	0.0170251	0	0.0500025	0.986441	3.56168	0.742662	18		Veillonella parvula		0.103124	0.176816	0.143984	0.177548	0.216128	0.106291	0.125955	0.0911854	0.1422	0.0859517	0.154459	0.134782	0.172095	0.118939	0.165289	0.129751	0.0736067	0.0972591
Treponema socranskii		2.17493	0.933899	1.35265	1.25659	1.67195	1.24437	0.663951	1.02816	0	0.352435	1.38103	1.58315	0.0316141	0.952277	1.64597	0.769273	0.424535	0.127998	0.303988	0.841038	0.55048	0.013449	0.960048	0.881034	0.601808	0.125486	22		Dialister invisus		0.194116	0.127307	0.109702	0.0968445	0.104337	0.132864	0.16794	0.129179	0.125471	0.114602	0.0812942	0.0926628	0.0892345	0.118939	0.184735	0.183178	0.473186	0.106101
Peptostreptococcus stomatis		0.00358899	1.42072	1.69081	0	0	0.0302165	0	0.00671998	0	0	0.100506	0.0685615	0.0632283	0.0163248	0	0.152763	0.00442223	14.5918	0.869407	0	0	0.524511	0	0.849721	3.03214	0.632246	14		Mitsuokella multacida		0.127389	0.077799	0.130271	0.0887741	0.163959	0.112934	0.117558	0.113982	0.100376	0.143253	0.0812942	0.126358	0.0637389	0.10979	0.106952	0.145016	0.115668	0.185676
Lautropia mirabilis		0.010767	0.0596105	0.0302831	0.00103168	0	0.0851555	0.0792214	0.0268799	0.918079	0	0.00744491	0	0	0.0163248	0	0	0	0	0.0243191	0	0.0624255	18.0351	0	0.841593	3.75282	0.782518	13		Peptococcus sp. oral taxon 168		0.0849257	0.13438	0.123414	0.112985	0.119243	0.0797183	0.134352	0.136778	0.0920117	0.0955019	0.0731648	0.0842389	0.0701128	0.10979	0.136121	0.122119	0.084122	0.141468
Prevotella pleuritidis		0	2.80501	0.590521	3.86984	0	0.0879024	0	0.907197	0	4.80017	1.9059	0.124657	1.78846	0.00544158	0	0	0.0486446	0	0	0	0	0	0	0.736249	1.37256	0.286199	11		Leptotrichia wadei		0	0	0	0	0	0.0265728	0	0	0	0	0	0.00842389	0.00637389	0	0.0777832	0	0	0.0176835
Peptostreptococcaceae [XI][G-6] [Eubacterium] nodatum		0.00717798	0.0132468	1.66557	0	0.00634518	0.368091	0.00377245	0.799677	0	0.176218	2.98541	0.0934929	0.225815	0.576808	1.54741	2.34055	1.36647	1.48033	0.644455	0.740782	0	0.080694	1.17006	0.708364	0.842494	0.175672	20		Eggerthella lenta		0.0970579	0.113162	0.0891327	0.064563	0.0596214	0.0797183	0.0671761	0.0607903	0.0418235	0.0764015	0.0812942	0.075815	0.0828606	0.0640439	0.0583374	0.0839566	0.0946372	0.0353669
Neisseria oralis		0	0	0	0	0	0.0604329	0.033952	0.167999	15.5102	0	0.0335021	0	0	0.0544158	0.00492805	0	0	0	0.0182393	0	0.0170251	0.369847	0	0.707417	3.22795	0.673073	10		Streptococcus parasanguinis II		0.0909918	0.0848716	0.0548509	0.121056	0.0447161	0.0730751	0.134352	0.0759878	0.0585529	0.0382007	0.0812942	0.0505433	0.0637389	0.0548948	0.145843	0.0305297	0.042061	0.0618921
TM7 [G-1] sp. oral taxon 349		0	0.0728573	4.37087	0.00103168	9.78744	0.0137348	0.00754489	0	0	0	0.00372245	0.604587	0.0045163	0.00544158	0	0	0.0398001	0	0	0	0.153226	0	0	0.65499	2.1891	0.456459	12		Propionibacterium avidum		0.0303306	0.0636537	0.0685636	0.121056	0.0819794	0.0465024	0.0839701	0.0835866	0.083647	0.0286506	0.0487765	0.101087	0.0828606	0.0640439	0.0583374	0.0610594	0.0525762	0.0530504
Desulfomicrobium orale		0	0	0	0	0	0.791122	0	0	0	0	2.3712	8.7447	0	0	0	0	0	0	0	0	1.52091	0	0	0.583823	1.87316	0.390581	4		Leptotrichia shahii		0.00606612	0	0.00685636	0	0	0.0465024	0	0	0	0	0	0	0	0	0.097229	0	0.126183	0
Peptostreptococcaceae [XI][G-5] [Eubacterium] saphenum		0.00717798	1.8115	0.0757079	1.05954	0	0.296671	0	0	0	0.140974	2.53499	2.87335	0.0270978	1.30598	0.458309	0	0.0221112	0.00556514	0.0121595	1.10839	0	0	1.02505	0.554981	0.861086	0.179549	16		Bacteroidales [G-2] sp. oral taxon 274		0.0121322	0	0	0	0	0	0	0	0	0	0.0243883	0.00842389	0	0	0.495868	0	0	0
Prevotella sp. oral taxon 472		2.22158	0.0033117	0	0	0.314086	0.0109878	0	0.00671998	9.74576	0	0	0	0.0180652	0	0	0	0.00884447	0	0	0	0	0.221908	0	0.545707	2.0584	0.429207	9		Prevotella micans		0	0	0	0	0	0	0	0	0	0	0	0	0	0	1.24453	0	0.0105152	0
Pseudoramibacter alactolyticus		0.010767	0.0231819	0.111038	0.00103168	0.218909	0.667509	0	2.00255	0.0176554	0.0634384	0.245682	0.21815	0.0045163	0.533275	1.98108	0.72017	0.181312	0.306083	0.237111	0.245071	0	0.0874185	4.67523	0.545704	1.05778	0.220562	21		TM7 [G-1] sp. oral taxon 952		0	0	0.0137127	0	0	0	0	0	0	0	0	0	0	0	0.0194458	0	0	0
Streptococcus constellatus		0.193805	1.73202	3.422	0.102137	0.793147	1.37897	0.0113173	0.0604798	0.0794492	0.76126	0	0.124657	1.15166	0.00544158	0	0.463746	0.106134	0.422951	0.954523	0.00556979	0.175926	0.121041	0.39502	0.541793	0.797344	0.166258	21		Haemophilus parainfluenzae		0.0242645	0.0495085	0.0548509	0.0242111	0.126695	0.0597887	0.0503821	0.0835866	0.0418235	0.0191004	0.0406471	0.15163	0.0254956	0.10064	0.0291687	0.053427	0.084122	0.0442087
Alloprevotella tannerae		0.118437	2.80501	0.0958966	0.00515841	0.989848	0.0494451	4.58729	0	0.0971045	0.0352435	0.0335021	0.0498629	0	0.00544158	0	0.0218233	0.00442223	0.0445211	2.85749	0.0111396	0	0.221908	0.215011	0.532546	1.19984	0.250184	19		Clostridiales [F-1][G-1] sp. oral taxon 093		0.0121322	0.0353632	0.0342818	0.0242111	0.022358	0.0531456	0	0.0151976	0.0669176	0.0382007	0.0243883	0.0252717	0.0318695	0.0548948	0.0194458	0.0305297	0.0210305	0.0442087
Treponema maltophilum		0.00717798	1.02663	0.227124	0.273396	0.758249	0.0109878	0.00754489	1.55904	0	0.0634384	0.223347	0.299177	0.045163	1.37128	1.32072	0	0.114978	0.0166954	1.60506	0.679514	0.334828	0.0067245	0.535027	0.455917	0.548771	0.114427	21		Streptococcus anginosus		0.0363967	0.0141453	0.0137127	0.0242111	0.0372634	0.0465024	0.033588	0.0227964	0.0083647	0.00955019	0.0487765	0.0168478	0.0127478	0.0640439	0.0777832	0.0305297	0.042061	0.0176835
Neisseria subflava		0	0.033117	0	0.0288871	0	0.115372	0.0603591	0.772798	3.78708	0.0211461	0	0	0.0045163	0.0163248	0.00492805	0.00545584	0.00442223	0	0.0607977	0	3.79093	1.66768	0	0.451035	1.11673	0.232854	15		Lactobacillus gasseri		0.0121322	0.0282905	0.0342818	0.0161407	0.022358	0.0797183	0.0419851	0.0151976	0.0250941	0.0286506	0.0325177	0.0505433	0.0254956	0.0457457	0.0291687	0.0152648	0.0105152	0.0442087
Peptoniphilaceae [G-1] sp. oral taxon 113		0	0	0.630899	0	0	0	0	0	0	0.0140974	2.69133	0	0	0	0.448453	0	0	0	2.69942	0	3.14965	0	0	0.418863	0.977346	0.203791	6		Mogibacterium vescum		0.0303306	0.0424358	0.0342818	0.0322815	0.0745268	0.0199296	0.0671761	0.0379939	0.0083647	0.0191004	0.00812942	0.00842389	0.0191217	0.0548948	0.0194458	0.0381621	0.0315457	0.0442087
Prevotella denticola		0.832645	0	0.0151416	0.0278554	2.63008	0.0851555	0	0	0.0882768	0	0	0.00623286	0.0496793	0.00544158	0.00492805	0	0	0.00556514	5.7697	0.00556979	0	0.0201735	0.0100005	0.415497	1.29595	0.270224	15		Campylobacter rectus		0.0849257	0	0.0274254	0.0161407	0	0.00664319	0	0	0	0	0.00812942	0	0	0.00914913	0.243072	0	0.0315457	0
Abiotrophia defectiva		0	0.0033117	0	0.0247604	0.00317259	0	0.0565867	0.10752	0.900424	0	0.00372245	0	0	0	0	0.00545584	0	0	0.0303988	0	0.00567505	7.59196	0	0.379695	1.58328	0.330137	11		Gemella morbillorum		0.00606612	0.00707264	0.0137127	0.0161407	0	0	0.00839701	0.00759878	0	0	0	0	0.0764867	0.00914913	0.379193	0.0152648	0.0105152	0
Prevotella nigrescens		0.139971	5.93787	0.333115	0.064996	1.07551	0.230744	0.00754489	0.00671998	0.256003	0	0.0632817	0.236849	0	0	0.00492805	0.0872934	0	0.00556514	0.0364786	0	0	0.067245	0	0.371918	1.23511	0.257538	16		Leptotrichia sp. oral taxon 223		0	0	0	0.00807037	0	0	0	0	0	0	0	0	0	0	0.0097229	0	0	0
Dialister invisus		0.193805	0.0264936	2.93747	0.00206337	0.609137	0.0494451	0.845028	0.01344	0.00882768	0	0.00372245	0.0685615	0.0858098	0.157806	0	0.545584	0.00442223	0.968334	1.57466	0.0111396	0	0.100867	0.0300015	0.358114	0.69309	0.144519	20		Clostridiales [F-1][G-2] sp. oral taxon 402		0.0121322	0.0141453	0.0274254	0.0807037	0.0447161	0.0265728	0.00839701	0.0151976	0.0083647	0	0.0487765	0.0336956	0.0127478	0.0274474	0	0.00763242	0.0315457	0
Neisseria elongata		0	0.354352	0.00504719	0.00103168	0.00317259	0.0439512	0.0829938	0.0470398	0.617938	0	0.00372245	0	0	0	0	0	0	0	0.0121595	0	0.00567505	6.57656	0	0.337115	1.36774	0.285194	12		Granulicatella adiacens		0.0303306	0.00707264	0.0137127	0.0322815	0.0149054	0	0	0	0.0167294	0.00955019	0.00812942	0.00842389	0.22946	0.00914913	0	0.0228973	0.0210305	0
TM7 [G-5] sp. oral taxon 356		0.0215339	0.139091	7.15692	0	0	0.054939	0	0	0	0	0	0.211917	0	0	0	0.032735	0	0	0.079037	0	0	0	0.00500025	0.334834	1.4881	0.310291	8		Bacteroidetes [G-6] sp. oral taxon 516		0.0181984	0.0495085	0.0137127	0.0322815	0.00745268	0.0465024	0.016794	0	0.0083647	0	0.0162588	0.00842389	0.0127478	0.0182983	0.0194458	0.0305297	0.0105152	0.00884173
Desulfovibrio fairfieldensis		0.00358899	0	0	0	0	0	0	0.00671998	0	0	0.0111674	0	0	0	0	0	0	0	0	0	0	0	7.53038	0.328341	1.56999	0.327366	4		Selenomonas noxia		0	0	0	0	0	0.0132864	0	0	0	0	0	0	0	0	0.0291687	0	0	0
Fretibacterium fastidiosum		0.00717798	0.788184	0.706607	0.29403	0.580584	0.156576	0.109401	0.302399	0.00882768	0.190315	0.357356	0.405136	0.00903261	1.01213	0.216834	0.58923	0.636802	0.0111303	0.0303988	0.183803	0.272402	0.0067245	0.570029	0.323701	0.289861	0.0604402	23		Alloprevotella tannerae		0	0	0	0	0	0	0	0	0	0	0.00812942	0	0	0	0.252795	0	0.178759	0.0265252
Selenomonas sputigena		1.37817	0.778249	0.635946	0.0319822	1.38008	0.277442	0	0.0403199	0.0353107	0.0140974	0.100506	0.137123	0	0.680198	0.0098561	0.0272792	0.00442223	0.0946074	0.0729572	0.0779771	0.0170251	0.0067245	0.890045	0.290883	0.439749	0.0916939	21		Ottowia sp. oral taxon 894		0.279042	0	0	0	0	0.0199296	0	0	0	0	0	0	0	0	0.0194458	0	0	0
Actinomyces cardiffensis		0.00717798	0.205325	1.19618	0.0443624	0.00951777	0.596088	0.0452694	0.0739198	0	0.0140974	0	0.180753	0.212266	0	0.0542086	0.0109117	0	3.5116	0.0425584	0.0111396	0.0510754	0.026898	0.375019	0.289929	0.752657	0.15694	19		Peptostreptococcaceae [XI][G-7] [Eubacterium] yurii subsps. yurii & margaretiae		0	0	0	0	0	0.00664319	0	0	0	0	0	0	0	0	0.281964	0	0	0
Aggregatibacter aphrophilus		0.00358899	0.41065	0	0.0474574	0.00317259	0.057686	0.0754489	0.537598	0.105932	4.86361	0	0	0.546473	0	0	0	0	0	0	0	0	0	0	0.289201	1.01152	0.210917	10		Butyrivibrio sp. oral taxon 080		0	0	0	0	0	0	0	0	0	0	0	0	0	0.00914913	0.398639	0	0.0315457	0
Anaeroglobus geminatus		0.0323009	0	1.6252	0.00825346	2.06536	0.00824085	0.067904	0	0.0441384	0.00704871	0.00372245	0.0124657	0	0.0435327	0	0.0381908	0	0.0111303	0.991002	0.0111396	0.0227002	0.127765	0.020001	0.223482	0.554696	0.115662	18		Rothia aeria		0.0181984	0	0.0137127	0.00807037	0	0.00664319	0	0.0455927	0.0585529	0	0	0	0.0382434	0	0.0097229	0.0152648	0	0
Solobacterium moorei		0.00358899	0.0463638	0.393681	0.00825346	0.444162	0.0494451	0.426286	0	0.0353107	0	0	0	0.0316141	0	0.00492805	0.0272792	0	3.17213	0.0486381	0	0	0.255531	0	0.215096	0.66084	0.137795	14		Neisseria flava		0.10919	0	0.00685636	0	0.0298107	0.0597887	0	0.00759878	0	0	0	0.0168478	0.00637389	0.00914913	0.0194458	0.0305297	0	0.00884173
Prevotella fusca		0	0	0	0	0	0	0	0	0	0.0140974	0	0	4.32662	0	0	0.0545584	0	0	0	0	0	0	0	0.191099	0.901586	0.187994	3		Eikenella corrodens		0.0545951	0	0	0	0	0.0398592	0	0	0	0	0	0	0	0	0.184735	0	0	0
Olsenella sp. oral taxon 807		1.88781	0.0927275	1.80185	0.00103168	0.0158629	0.101637	0.033952	0	0	0	0.00744491	0.193219	0	0	0	0.125484	0	0.00556514	0.0486381	0.00556979	0	0.0067245	0	0.188153	0.525365	0.109546	14		Treponema socranskii		0	0	0	0	0	0	0	0	0	0	0	0	0	0	0.155566	0	0.084122	0
Actinomyces gerencseriae		3.30187	0.0861041	0.136274	0.019602	0.276015	0.0714207	0.135808	0.00671998	0.0529661	0	0	0.0311643	0.00903261	0	0.00492805	0	0	0.00556514	0	0	0	0.188286	0	0.188076	0.682718	0.142357	14		Tannerella sp. oral taxon 286		0.048529	0	0	0	0	0	0	0	0	0	0.00812942	0	0	0	0.0777832	0	0.0315457	0
Fusobacterium sp. oral taxon 203		0.0933137	0.218572	0.0353303	0.112453	0.0888325	0.4505	0.181077	0.0671998	0.0706215	0.211461	0.305241	1.62678	0.180652	0.065299	0.0689927	0.098205	0.101711	0.0556514	0.0243191	0.116966	0.0624255	0	0.020001	0.185026	0.330545	0.0689233	22		Catonella morbi		0.00606612	0	0	0	0	0	0	0	0	0	0.00812942	0	0	0	0.155566	0	0.0210305	0
Atopobium sp. oral taxon 199		0.0574238	0.0033117	0.605663	0.00412673	1.74175	0.0302165	0.0377245	0	0.0706215	0	0	0	0.00903261	0	0	0.889301	0	0.105738	0.565418	0	0	0.100867	0	0.18353	0.413876	0.086299	13		Corynebacterium matruchotii		0.0121322	0	0	0	0	0	0.00839701	0.00759878	0	0	0	0	0	0.00914913	0.0291687	0	0	0.00884173
Porphyromonas sp. oral taxon 285		0.00358899	0.78156	0.0958966	0	0.932741	0.112625	0	0.11424	0	0.0140974	0.372245	0	0.776804	0	0.551942	0.0272792	0.0132667	0.0556514	0.0243191	0.0278489	0.215652	0	0.0550028	0.181511	0.290749	0.0606253	17		Leptotrichia sp. oral taxon 498		0	0	0	0	0	0	0	0	0	0	0.00812942	0	0	0	0	0	0	0.0176835
Treponema lecithinolyticum		0.0287119	0.00662339	0	0.0061901	0.00951777	0	0	0	0	0.0140974	0.0856164	0	0.00903261	1.86646	0.0394244	0	1.90156	0	0	0.183803	0.00567505	0	0.0100005	0.181162	0.53889	0.112366	13		Prevotella oris		0	0	0	0	0	0	0	0	0	0	0	0	0	0	0.23335	0	0	0
Haemophilus parainfluenzae		0	0.0165585	0.0100944	0.0144436	0	0.41479	0.0754489	0.0604798	0.0176554	0.00704871	0.00744491	0	0.0858098	0.0163248	0.0246403	0	0.0132667	0	0.0182393	0	3.00777	0.289153	0	0.177355	0.625155	0.130354	16		Cardiobacterium valvarum		0.0242645	0	0	0	0	0	0	0	0	0	0	0	0	0	0.097229	0	0	0
Bulleidia extructa		0	0.231819	1.45864	0	0	0.00274695	0	0.1008	0	0	0	0	1.06133	0	0	0	0	1.17981	0	0	0	0	0	0.175441	0.426507	0.0889328	6		TM7 [G-1] sp. oral taxon 346		0	0	0	0	0	0	0	0	0	0	0.00812942	0	0	0	0.0097229	0	0.0210305	0
Corynebacterium matruchotii		0.803934	0.208637	0.0201888	0	0.0222081	0.0659268	0.72431	0.00671998	1.60664	0	0.00744491	0	0	0	0.0098561	0.00545584	0	0	0.0364786	0	0.215652	0.248806	0	0.173142	0.382662	0.0797906	14		SR1 [G-1] sp. oral taxon 345		0.00606612	0	0	0	0	0.0199296	0	0	0	0	0	0	0	0	0.145843	0	0.0630915	0
Veillonellaceae [G-1] sp. oral taxon 145		0.00358899	0	0.0757079	0	0.00951777	0.0137348	0	0.00671998	0	0.0281948	0.863609	1.365	0.0045163	0.0163248	0.0394244	0	0	0	0	0.0334187	0.0227002	0	1.35007	0.166631	0.415793	0.0866988	14		Prevotella oulorum		0	0	0	0	0	0	0	0	0	0	0	0	0	0	0	0	0.042061	0.00884173
Selenomonas artemidis		3.12242	0	0.302831	0.0103168	0.0824873	0.0302165	0	0	0	0	0	0	0	0	0	0	0	0	0	0	0	0	0	0.154273	0.650232	0.135583	5		Neisseria flavescens		0.0121322	0.00707264	0.00685636	0.00807037	0	0.0132864	0	0	0	0.00955019	0	0.0168478	0	0.0182983	0.0388916	0.0228973	0.0210305	0
Anaerolineae [G-1] sp. oral taxon 439		0	0	0.272548	0.314663	0	0.0851555	0	0.221759	0	0.0140974	0.122841	0.317876	0	0.903303	0.0197122	0	0.00442223	0.0445211	0.662695	0.26178	0	0	0.080004	0.144582	0.233327	0.048652	14		Lautropia mirabilis		0.0849257	0.00707264	0	0	0	0.00664319	0	0.0303951	0	0	0	0.00842389	0	0	0.0194458	0.00763242	0.0105152	0
Leptotrichia sp. oral taxon 223		1.64376	0.00662339	0.136274	0.00206337	0	0.0466982	0	0	0.0441384	0	0	0	0	0	0	0.0872934	0	1.30781	0.00607977	0	0	0.013449	0	0.143225	0.424857	0.0885888	10		Eubacterium limosum		0.0121322	0	0.0137127	0.0161407	0	0	0.00839701	0.00759878	0	0.00955019	0	0.00842389	0.00637389	0.0182983	0	0.00763242	0.0105152	0.0265252
Granulicatella adiacens		0.00717798	0.0463638	0.257407	0.00206337	0	0.0741677	1.08646	0.0537598	0.238347	0.0493409	0	0	0.0541956	0.00544158	0	0	0	0	0.0303988	0	0.385903	0.981777	0	0.142296	0.299051	0.0623565	14		Treponema sp. oral taxon 230		0.0181984	0	0	0	0	0	0	0	0	0	0	0	0	0	0.165289	0	0.0630915	0.00884173
Veillonellaceae [G-1] sp. oral taxon 150		1.12335	0.00662339	0.403775	0.0402356	1.49429	0.0054939	0.0301796	0	0.0176554	0	0	0.0311643	0	0	0	0.0163675	0	0	0.0425584	0.0222792	0	0.013449	0	0.141192	0.381742	0.0795987	13		Cardiobacterium hominis		0.0849257	0	0.0137127	0	0	0.00664319	0	0	0	0	0	0	0	0	0.0583374	0	0	0
Selenomonas noxia		2.42975	0.0132468	0.282643	0.0061901	0.126904	0.0631799	0.0792214	0.00671998	0.0176554	0.00704871	0.100506	0.0747943	0.0045163	0	0	0	0	0	0	0	0.0170251	0.013449	0	0.140993	0.50315	0.104914	15		Dialister pneumosintes		0	0.0141453	0	0.00807037	0.00745268	0.0465024	0.00839701	0	0.0167294	0.00955019	0.0162588	0	0.0127478	0	0	0	0.0105152	0
Pyramidobacter piscolens		0	0	0	0	0	0.107131	0	0.0739198	0	0	0	0	0	0	0	0	0	0	2.98517	0.00556979	0	0.026898	0	0.139073	0.620998	0.129487	5		Ruminococcaceae [G-1] sp. oral taxon 075		0.0121322	0	0	0	0	0	0	0	0	0	0	0	0	0	0	0.00763242	0	0
Rothia mucilaginosa		0.00717798	0.00993509	0.025236	0	0	0.0219756	0	0.01344	0.105932	0	0	0.00623286	0.0045163	0	0.0295683	0	0.00442223	0	0	0.00556979	2.70132	0.221908	0	0.137271	0.561113	0.117	13		Capnocytophaga granulosa		0.0667273	0	0.0617072	0	0	0.00664319	0	0	0	0	0	0	0	0	0.0388916	0	0	0
Prevotella sp. oral taxon 526		0.010767	0	2.13496	0	0.00951777	0	0	0.0470398	0	0	0.0632817	0.0124657	0	0.168689	0.093633	0.0218233	0	0.0111303	0	0.0612677	0.00567505	0	0.330017	0.129142	0.443723	0.0925226	13		Prevotella veroralis		0	0	0	0	0.0149054	0	0	0	0	0	0	0.00842389	0.00637389	0	0	0	0	0
Actinomyces naeslundii		0.401967	0.473573	0.136274	0.00412673	0.00317259	0.282936	0.279161	0.00671998	0.388418	0.105731	0.0632817	0.0249314	0.0812935	0	0.0197122	0.00545584	0	0	0.24927	0	0.0397253	0.369847	0	0.127635	0.159828	0.0333265	18		Filifactor alocis		0.0424628	0	0	0	0	0	0	0	0	0	0.0487765	0	0	0	0.0583374	0	0.105152	0
Prevotella baroniae		0.00717798	1.38098	0.469389	0.00206337	0.663071	0.0329634	0	0.0470398	0	0	0.00372245	0.00623286	0	0.0108832	0	0.032735	0	0.00556514	0	0.00556979	0	0.0874185	0	0.119774	0.319761	0.0666748	14		Prevotella saccharolytica		0	0	0	0	0	0	0	0	0	0	0	0	0	0	0.0777832	0	0	0
Lachnospiraceae [G-8] sp. oral taxon 500		0.00717798	0.162273	0.121133	0	0	0.12636	0	0	0	0.119828	0.193568	0.186986	0.0180652	0.353703	0.103489	0.250968	0	0.0890422	0	0.26178	0	0	0.565028	0.111278	0.14363	0.0299489	14		Aggregatibacter sp. oral taxon 898		0.0121322	0	0	0	0	0	0	0	0	0.0286506	0	0	0	0	0	0	0	0
Leptotrichia sp. oral taxon 498		0.0251229	0.00993509	0.141321	0.00103168	1.6434	0.615317	0	0	0.0971045	0	0	0	0	0	0	0	0	0	0.0121595	0	0.00567505	0	0.00500025	0.111133	0.358384	0.0747282	10		Porphyromonas pasteri		0.0242645	0	0.0891327	0	0	0.0132864	0	0	0	0	0	0	0	0	0.0583374	0.00763242	0.0105152	0
Gemella morbillorum		0.014356	0.0231819	0.00504719	0	0.00317259	0.0247226	0.173533	0.0268799	0.0176554	0.00704871	0.0111674	0.0186986	0	0	0.0147842	0.00545584	0.00442223	0.756859	0	0	0.187277	1.00195	0	0.0998352	0.253691	0.0528982	17		Bacteroidetes [G-5] sp. oral taxon 505		0	0	0	0	0	0	0	0	0	0	0.00812942	0	0	0	0.194458	0	0	0
Streptococcus vestibularis		0.00358899	0.0695456	0.0353303	0.00309505	0.00634518	0.601582	0.165988	0.0335999	0.326624	0	0.00744491	0.00623286	0.316141	0.0326495	0.0295683	0.00545584	0	0	0.0547179	0	0.238352	0.349674	0.00500025	0.0996059	0.15945	0.0332476	19		Capnocytophaga sp. oral taxon 326		0	0	0	0	0	0	0	0	0	0	0	0.00842389	0	0	0.106952	0	0	0.00884173
Mogibacterium timidum		0.00358899	0.0695456	0.378539	0.184671	0.104695	0.0769146	0.0226347	0.1344	0	0.0140974	0.0223347	0.0373972	0.0361304	0.212222	0.0246403	0.272792	0.0884447	0.18365	0.079037	0.0501281	0.107826	0.0470715	0.0850043	0.0972071	0.0941963	0.0196413	22		Treponema denticola		0	0	0	0	0	0	0	0	0	0	0.0487765	0	0	0	0.126398	0	0.0210305	0
Campylobacter sp. oral taxon 044		1.34228	0.172208	0.0555191	0.00515841	0.0253807	0.0769146	0.124491	0.0940797	0	0.105731	0.00744491	0	0.0180652	0	0.00492805	0	0.00442223	0	0.0486381	0.0111396	0.0113501	0.013449	0	0.0922261	0.276682	0.0576922	17		Bergeyella sp. oral taxon 907		0	0	0	0	0	0	0	0	0	0	0	0	0	0	0	0	0	0
Porphyromonas pasteri		0.0251229	0	0.0100944	0	0	0.00824085	0.165988	0.0537598	0.176554	0.0140974	0.0223347	0.00623286	0.0045163	0.0163248	0.0098561	0.0163675	0.0442223	0	0.0121595	0	0.0340503	1.49956	0	0.0921515	0.310457	0.0647348	17		Capnocytophaga sp. oral taxon 332		0.0121322	0	0.0205691	0	0	0	0	0	0	0	0	0	0	0	0.0097229	0	0	0
Leptotrichia wadei		0.74651	0	0.711654	0	0.0158629	0.35161	0.0150898	0	0.0264831	0	0.00372245	0.0186986	0	0	0	0	0	0	0.182393	0	0.00567505	0.0201735	0	0.0912118	0.216507	0.0451449	11		Neisseria oralis		0	0	0.00685636	0	0	0	0	0	0	0	0	0	0	0	0	0.0228973	0.0105152	0
Fusobacterium nucleatum subsp. polymorphum		0.0538348	0.00662339	0.0100944	0.0412673	0.00317259	0.104384	0.860118	0.0335999	0.0264831	0.0140974	0.00372245	0	0.840033	0	0	0	0	0	0.0121595	0	0.0170251	0	0	0.0881137	0.241681	0.0503941	14		Shuttleworthia satelles		0	0	0.00685636	0.00807037	0	0.0265728	0	0.0227964	0.0167294	0.00955019	0.00812942	0.0168478	0	0	0	0.00763242	0	0
Prevotella melaninogenica		0.0215339	0	0.0201888	0	0	0.299418	0.0301796	0.0403199	0	0.0634384	0	0.04363	0.943908	0.0489743	0.00492805	0.032735	0.00884447	0	0.151994	0	0.0794507	0.0874185	0	0.081607	0.199705	0.0416413	15		Prevotella melaninogenica		0	0	0	0	0	0	0	0.00759878	0	0.00955019	0	0.00842389	0.0191217	0.0182983	0.0097229	0	0.0105152	0
Actinomyces israelii		0.330187	0.0033117	0.378539	0.0175386	0.609137	0.109878	0.0414969	0.0201599	0	0.0140974	0.0335021	0.0373972	0.0045163	0	0.0689927	0.0163675	0	0.00556514	0.00607977	0.0111396	0.0964758	0.0067245	0	0.0787438	0.152641	0.0318278	19		Leptotrichia sp. oral taxon 219		0.10919	0	0	0	0	0	0	0	0	0	0	0	0	0	0.0680603	0	0	0
Eikenella corrodens		0.0430679	0.122533	0.025236	0.0330139	0.133249	0.00824085	0.0377245	0.161279	0.600282	0.197364	0.0186123	0.0186986	0.0677446	0.00544158	0	0	0.00442223	0	0.0364786	0	0.261052	0.0201735	0.00500025	0.0782441	0.134432	0.0280309	19		Campylobacter curvus		0	0	0	0	0	0	0	0	0	0	0	0	0	0	0	0	0	0
Johnsonella sp. oral taxon 166		0	0	0.0454247	0	0	0	0	0	0	0.0211461	0.517421	0	0	0	0	0	0	0.00556514	0	0	0	0.0067245	1.17006	0.0767974	0.261438	0.0545136	6		Alloprevotella rava		0	0	0	0	0	0	0	0	0	0	0	0	0	0	0.145843	0	0.0210305	0
Mycoplasma faucium		0	0.0927275	0.00504719	0	0.00317259	0.00274695	0	0.00671998	0	0.00704871	0.0297796	0.0124657	0	0.130598	0	0.032735	1.41069	0	0	0.0167094	0	0	0.00500025	0.0763236	0.292659	0.0610236	13		Bergeyella sp. oral taxon 322		0.0242645	0	0.00685636	0	0	0.0398592	0	0	0	0	0	0	0	0	0.0291687	0	0	0
Veillonellaceae [G-1] sp. oral taxon 155		0.104081	0.0960392	0.302831	0.00103168	0.986675	0.0137348	0	0.00671998	0.00882768	0.0211461	0.00372245	0.00623286	0	0.00544158	0	0.0109117	0	0	0.00607977	0.00556979	0.0227002	0.013449	0.00500025	0.0704432	0.210293	0.0438491	18		Peptostreptococcaceae [XI][G-1] [Eubacterium] infirmum		0	0.00707264	0	0	0	0	0	0	0	0	0	0	0.00637389	0	0	0	0.115668	0
Treponema sp. oral taxon 237		0	0	0	0	0	0	0.033952	0.0201599	0	0.0775358	0.361078	0.0124657	0	0.0272079	0.512517	0.0163675	0	0.00556514	0.0243191	0.395455	0	0	0.0500025	0.0668098	0.144384	0.0301062	12		Fusobacterium gonidiaformans		0	0.00707264	0	0.0322815	0.0149054	0	0.00839701	0	0	0	0	0	0.00637389	0	0	0	0	0
Cardiobacterium hominis		0	0.970327	0.0100944	0	0	0.0192287	0	0	0.441384	0	0.00372245	0	0	0	0	0	0	0	0	0	0.00567505	0	0	0.0630623	0.217987	0.0454535	6		Lachnospiraceae [G-3] sp. oral taxon 100		0	0	0.00685636	0	0	0	0	0	0	0	0	0.00842389	0	0	0.0291687	0	0	0
Tannerella sp. oral taxon 286		0.0969027	0	0.93373	0	0.00317259	0.0054939	0	0	0.176554	0	0.00372245	0	0	0.00544158	0	0.0491025	0	0.111303	0.0243191	0	0	0	0	0.0612931	0.195574	0.04078	10		Veillonella sp. oral taxon 780		0	0.0141453	0	0	0	0.0132864	0.00839701	0	0.0083647	0	0	0	0.00637389	0	0	0	0	0
Prevotella oralis		0.0538348	0	0.156463	0.143404	0.951777	0.0686738	0	0.00671998	0	0	0	0	0	0	0	0.0109117	0	0	0	0	0	0	0.00500025	0.0607297	0.199306	0.0415581	8		Bacteroidaceae [G-1] sp. oral taxon 272		0	0	0	0	0	0	0	0	0	0	0.0243883	0	0	0	0	0	0.0736067	0
Prevotella maculosa		0.771633	0.00662339	0.136274	0.00206337	0.0317259	0.0412043	0.0414969	0	0.150071	0	0	0	0.00903261	0	0	0.0163675	0	0	0.139835	0	0.00567505	0.040347	0	0.0605369	0.162125	0.0338054	13		Selenomonas sputigena		0	0	0	0	0	0	0	0	0	0	0	0	0	0	0	0	0.0630915	0
Actinomyces oricola		0	0	0	0	0	0	0	0	0.00882768	0	0	0	0	0	0	0	0	0	1.34363	0	0	0	0	0.0588024	0.280088	0.0584024	2		Capnocytophaga leadbetteri		0	0	0	0	0	0	0	0	0	0	0	0	0	0	0.0680603	0	0	0
Leptotrichia sp. oral taxon 212		0.014356	0.00662339	0.0555191	0	0	0.0192287	0.0188622	0.00671998	0.776836	0	0.00372245	0	0.0045163	0	0.0098561	0	0	0	0.0182393	0	0.0170251	0.147939	0	0.0478019	0.162041	0.0337879	13		Peptostreptococcus stomatis		0	0	0	0	0	0	0.00839701	0	0	0	0	0	0	0	0	0	0.0210305	0
Stomatobaculum sp. oral taxon 373		0.00358899	0	0.25236	0	0	0.0521921	0	0.01344	0	0.00704871	0.152621	0.0747943	0	0.195897	0	0	0.00442223	0.038956	0	0.100256	0	0	0.175009	0.0465471	0.0757686	0.0157988	12		Tannerella forsythia		0	0	0	0	0	0	0	0	0	0	0.0243883	0	0	0	0.0486145	0	0.0105152	0
Actinobaculum sp. oral taxon 183		0.172271	0.553053	0.025236	0.00103168	0	0.115372	0.132036	0.00671998	0	0	0.00744491	0	0.0045163	0	0	0	0	0	0	0	0.0454004	0.0067245	0	0.0465133	0.12049	0.025124	11		TM7 [G-1] sp. oral taxon 349		0	0	0	0	0	0	0	0	0	0	0	0	0	0	0.0486145	0	0.0315457	0
Campylobacter concisus		0.0466569	0.0894158	0.0807551	0	0	0.0631799	0.53946	0.01344	0.0794492	0.00704871	0.0111674	0	0	0	0.0344964	0	0.00442223	0	0.00607977	0	0.0510754	0	0.00500025	0.0448542	0.112002	0.0233539	14		Neisseria bacilliformis		0	0	0	0	0	0	0	0	0	0	0	0	0	0	0	0	0	0
Actinomyces sp. oral taxon 525		0.0969027	0.0198702	0.0353303	0	0.126904	0.0796616	0	0.00671998	0	0	0	0.211917	0.0045163	0.0108832	0.0147842	0.0272792	0	0.289387	0.0182393	0.0389885	0	0.0201735	0.020001	0.0444156	0.0740304	0.0154364	16		Prevotella sp. oral taxon 300		0	0	0	0	0	0	0	0	0	0	0	0	0	0	0	0	0.0736067	0
Treponema sp. oral taxon 270		0	0	0	0	0	0	0	0	0	0	0	0	0	0	0	0	0	0	0	0.0278489	0.00567505	0	0.980049	0.0440684	0.204121	0.0425621	3		Neisseria sp. oral taxon 020		0.0667273	0	0	0	0	0.00664319	0	0	0	0	0	0	0	0	0	0	0	0
Bacteroidetes [G-6] sp. oral taxon 516		0	0	0	0	0	0	0	0	0	0.0140974	0.0186123	0	0	0	0.413956	0	0.552779	0	0	0	0	0	0	0.0434541	0.14046	0.029288	4		Prevotella intermedia		0.00606612	0	0	0	0	0	0	0	0	0	0.0325177	0	0	0	0	0	0	0
Oribacterium sp. oral taxon 078		0.0179449	0.0596105	0.166557	0.00309505	0.279188	0.0302165	0.0452694	0	0.00882768	0.00704871	0	0	0.0045163	0	0	0.147308	0	0.077912	0	0.00556979	0	0.0201735	0	0.0379668	0.0699793	0.0145917	14		Lachnospiraceae [G-8] sp. oral taxon 500		0	0	0	0	0	0	0	0	0	0	0	0	0	0	0.0291687	0	0.042061	0
Catonella morbi		0.00358899	0.119221	0.222076	0	0	0.0274695	0.101856	0.00671998	0.123588	0	0.0223347	0.0124657	0.0225815	0.00544158	0.0147842	0.0600142	0	0.038956	0	0.0167094	0	0.013449	0.0150008	0.0359242	0.0554022	0.0115522	17		Lactobacillus fermentum		0	0	0	0	0	0	0	0	0.0083647	0	0	0	0	0	0	0	0	0
Slackia exigua		0.00717798	0.0198702	0.262454	0.0061901	0.0761421	0.0054939	0.0226347	0	0	0	0.00372245	0	0.00903261	0.0925069	0.00492805	0	0.00442223	0.0166954	0.237111	0.0111396	0.00567505	0.013449	0.00500025	0.0349411	0.0717274	0.0149562	18		Leptotrichia sp. oral taxon 221		0	0	0	0	0	0	0	0	0	0.00955019	0	0.00842389	0	0	0	0.00763242	0	0
Prevotella buccae		0.014356	0.0033117	0.0807551	0	0.0507614	0.00274695	0	0	0	0	0	0	0	0.0108832	0	0.00545584	0	0	0.620136	0	0	0	0	0.0342785	0.129161	0.0269319	8		Abiotrophia defectiva		0	0.0212179	0	0	0	0.00664319	0	0	0	0	0	0	0	0	0	0.0152648	0	0
Bifidobacterium dentium		0.0323009	0	0.206935	0.00103168	0.0602792	0.0274695	0	0	0	0	0	0	0	0	0	0.00545584	0	0	0.437743	0	0	0	0	0.0335311	0.098637	0.0205672	7		Treponema sp. oral taxon 270		0	0	0	0	0	0	0	0	0	0	0	0	0	0	0.0194458	0	0.042061	0
Bacteroidetes [G-3] sp. oral taxon 280		0	0.00993509	0.0353303	0	0	0	0	0.0604798	0	0.0140974	0.0148898	0.0186986	0	0	0	0.0491025	0.00442223	0.0556514	0.0851167	0.0556979	0	0.0067245	0.360018	0.0334854	0.075534	0.0157499	13		Treponema sp. oral taxon 258		0.00606612	0	0	0	0	0	0	0	0	0	0	0	0	0	0.0486145	0	0	0
Prevotella loescheii		0.0538348	0.0132468	0	0	0	0	0.0980836	0	0.564972	0	0	0	0.00903261	0	0	0	0	0	0	0	0	0	0	0.0321378	0.118363	0.0246803	5		Prevotella nigrescens		0	0	0	0	0	0	0	0	0	0	0	0	0	0	0	0	0	0
Streptococcus mutans		0.0933137	0	0.0151416	0	0	0.579607	0	0	0.00882768	0	0	0	0.00903261	0	0	0	0	0	0	0	0	0	0	0.0306923	0.121239	0.02528	5		TM7 [G-4] sp. oral taxon 355		0	0	0	0	0	0	0	0	0	0	0	0	0	0	0.0097229	0	0	0
Leptotrichia hongkongensis		0.14356	0.00662339	0.025236	0.00103168	0	0.0302165	0.00754489	0	0.0617938	0	0.00744491	0	0	0	0	0	0	0.00556514	0.0303988	0	0.124851	0.242082	0	0.0298412	0.060603	0.0126366	12		Peptostreptococcus anaerobius		0	0	0.00685636	0	0	0	0	0	0	0	0	0	0	0	0	0	0	0
Treponema sp. oral taxon 260		0	0.0397404	0.0151416	0.0154752	0.0253807	0	0	0.1344	0	0.0211461	0.0483919	0.0373972	0	0.0870654	0.103489	0	0.00442223	0	0.0182393	0.0668375	0	0	0.0350018	0.0283534	0.0374092	0.00780036	14		Alloprevotella sp. oral taxon 912		0	0	0	0	0	0	0	0	0	0	0	0	0	0	0	0	0	0
Dialister pneumosintes		0.00358899	0.0463638	0.0757079	0.00103168	0.0951777	0.0247226	0	0.00671998	0.00882768	0	0.00372245	0.04363	0	0.195897	0	0	0	0.0333908	0.0364786	0	0	0.013449	0.060003	0.0282048	0.0456824	0.00952545	15		Lactobacillus vaginalis		0	0	0	0	0	0	0	0	0	0	0	0	0	0	0	0.0152648	0	0
Actinobaculum sp. oral taxon 848		0.0251229	0	0	0	0	0.00824085	0.0414969	0.0201599	0	0	0	0	0.546473	0	0.00492805	0	0	0	0	0	0	0	0	0.0281053	0.113481	0.0236625	6		Treponema lecithinolyticum		0.0181984	0	0	0	0	0	0	0	0	0	0	0	0	0	0	0	0	0
Peptococcus sp. oral taxon 168		0.00358899	0.0695456	0	0	0	0	0	0.0537598	0.00882768	0	0.0446694	0	0	0.0108832	0.00492805	0	0	0.20591	0.109436	0.0835468	0	0.0067245	0.0300015	0.0274705	0.0499544	0.0104162	12		Peptoniphilus indolicus		0	0	0	0	0	0	0	0	0	0	0.0162588	0	0	0	0	0	0	0
Treponema sp. oral taxon 246		0	0.0695456	0	0.0299188	0	0	0	0.0268799	0	0.296046	0.0670042	0	0.0045163	0.0217663	0.0492805	0	0	0.00556514	0.0182393	0.0111396	0.0227002	0	0	0.0270696	0.0623987	0.013011	12		Bifidobacterium scardovii		0	0	0	0	0	0	0	0.0151976	0	0	0	0	0	0	0	0	0	0
Shuttleworthia satelles		0.00717798	0	0	0	0.326777	0.00274695	0	0	0.00882768	0	0	0	0	0	0	0.141852	0	0	0.0911965	0	0	0.0067245	0	0.0254479	0.0740114	0.0154324	7		Unclassified		80.643	81.8728	81.8855	80.389	81.4726	81.2795	81.5182	81.8693	81.4471	82.2271	81.6113	81.5433	75.1928	81.6834	77.5596	81.0716	81.5142	82.3961
Prevotella sp. oral taxon 304		0	0	0	0	0	0	0	0.221759	0	0.00704871	0.0521144	0	0	0	0	0	0	0.222606	0	0.0389885	0	0	0.040002	0.0253269	0.0639115	0.0133265	6		Total		100	100	100	100	100	100	100	100	100	100	100	100	100	100	100	100	100	100
Cardiobacterium valvarum		0	0	0.201888	0	0.0475888	0	0	0	0.300141	0	0.00372245	0	0	0	0	0	0	0	0.00607977	0	0.0170251	0	0	0.0250628	0.073547	0.0153356	6
Capnocytophaga sp. oral taxon 338		0.470158	0	0	0	0	0	0.0905387	0	0	0	0	0	0.00903261	0	0	0	0	0	0	0	0	0	0	0.0247708	0.0989064	0.0206234	3
Porphyromonas catoniae		0.00358899	0	0	0.00103168	0	0	0.0980836	0	0.423729	0	0.00372245	0.00623286	0	0.0108832	0	0.0109117	0.00442223	0	0.00607977	0	0	0	0	0.0247254	0.089307	0.0186218	10
Prevotella veroralis		0.0430679	0	0.0555191	0	0	0.0961433	0.00754489	0	0	0.0140974	0.0186123	0.0373972	0.0135489	0.0326495	0.0344964	0.032735	0	0	0.0668774	0	0.0397253	0.053796	0.0100005	0.0241831	0.0263597	0.00549637	15
Peptostreptococcaceae [XI][G-3] sp. oral taxon 950		0	0.0033117	0	0	0	0.054939	0	0	0	0	0	0	0	0	0	0	0	0	0.273589	0.144815	0	0	0	0.0207241	0.0635944	0.0132604	4
Bacteroidaceae [G-1] sp. oral taxon 272		0	0.0264936	0.0807551	0	0.180838	0.0164817	0	0.0201599	0	0	0	0.0124657	0	0.0326495	0	0	0	0	0.0851167	0	0	0	0.00500025	0.0199983	0.0425849	0.00887957	9
Parvimonas sp. oral taxon 110		0	0.0132468	0	0	0	0.00274695	0.00754489	0.0335999	0.0971045	0	0	0	0.0045163	0	0.00492805	0	0	0	0	0	0.272402	0.0201735	0	0.0198375	0.0589305	0.0122879	9
Johnsonella ignava		0.0538348	0.0993509	0	0	0	0.0439512	0	0.0335999	0	0	0.0335021	0.0623286	0.0722609	0	0	0	0.0309556	0	0	0	0	0	0.020001	0.0195559	0.0290929	0.00606628	9
Peptostreptococcaceae [XI][G-1] [Eubacterium] infirmum		0	0	0	0.00412673	0.161802	0	0.0792214	0	0	0	0	0	0	0	0	0.0381908	0	0.0500863	0.0668774	0	0	0.0470715	0	0.0194511	0.0395581	0.00824842	7
Veillonellaceae [G-1] sp. oral taxon 129		0.362488	0	0.0100944	0.00928515	0.0126904	0.0054939	0	0	0	0	0	0	0	0	0	0.0163675	0	0	0.00607977	0.00556979	0	0.0067245	0	0.0189041	0.0750571	0.0156505	9
TM7 [G-2] sp. oral taxon 350		0.00358899	0	0.383587	0	0	0	0	0	0.0176554	0	0	0	0	0	0	0	0	0	0.0182393	0	0.00567505	0	0	0.0186411	0.0797256	0.0166239	5
Peptostreptococcaceae [XI][G-2] sp. oral taxon 091		0	0.0231819	0.0302831	0.0144436	0.0158629	0.00274695	0	0.0201599	0	0.0211461	0.0297796	0.00623286	0.00903261	0.0108832	0	0.00545584	0.00884447	0.0946074	0	0.0167094	0.00567505	0	0.100005	0.0180456	0.0267842	0.00558489	17
Selenomonas sp. oral taxon 136		0.0969027	0.0033117	0.0353303	0	0.180838	0.0247226	0.033952	0	0	0.00704871	0	0.00623286	0	0	0.00492805	0	0	0	0	0	0.00567505	0.0067245	0	0.0176377	0.0416428	0.00868313	11
Aggregatibacter actinomycetemcomitans		0	0	0	0	0	0.00274695	0	0	0	0	0.0483919	0	0.334206	0	0	0	0	0	0	0	0	0	0	0.0167541	0.0699309	0.0145816	3
Leptotrichia goodfellowii		0.269174	0.00662339	0	0	0	0.00274695	0.0792214	0.01344	0	0	0	0	0.0135489	0	0	0	0	0	0	0	0	0	0	0.0167285	0.0574891	0.0119873	6
Treponema sp. oral taxon 231		0	0	0	0	0	0.0054939	0.067904	0	0.00882768	0.0563897	0.0335021	0	0.0045163	0.0217663	0.093633	0.00545584	0.00442223	0.0278257	0.00607977	0.0334187	0	0	0.0150008	0.0167059	0.0252856	0.00527241	14
Streptococcus intermedius		0.00717798	0	0.0201888	0.00309505	0	0.0494451	0	0.01344	0	0.190315	0	0.00623286	0.0225815	0	0	0.0109117	0.00884447	0	0.0243191	0	0.00567505	0	0.0100005	0.0161838	0.039749	0.00828824	13
Corynebacterium durum		0	0.0231819	0.0151416	0	0	0.0164817	0.0490418	0.0739198	0.150071	0	0	0	0	0	0	0	0	0	0.0243191	0	0	0.013449	0	0.0158959	0.0346341	0.0072217	8
Treponema sp. oral taxon 258		0	0	0	0	0	0	0	0	0	0	0.1824	0	0	0	0	0.103661	0.075178	0	0	0	0	0	0	0.015706	0.0447181	0.00932436	3
Alloprevotella rava		0.00717798	0.0364287	0.0504719	0	0	0	0.0113173	0.0268799	0	0.0211461	0.0372245	0	0	0.00544158	0	0	0	0.00556514	0.109436	0	0	0.0067245	0.040002	0.0155572	0.0258712	0.00539451	12
Actinomyces dentalis		0.0646018	0	0.111038	0	0.136421	0.00824085	0.00377245	0	0	0	0	0	0	0	0	0.0109117	0	0	0.0121595	0	0	0	0	0.0150933	0.0370645	0.00772849	7
Prevotella sp. oral taxon 376		0	0	0.343209	0	0	0	0	0	0	0	0	0	0	0	0	0	0	0	0	0	0	0	0	0.0149221	0.071564	0.0149221	1
Peptostreptococcaceae [XI][G-1] sp. oral taxon 383		0	0	0.0958966	0	0	0.0054939	0	0	0	0	0	0	0	0	0	0	0	0	0.188473	0.0334187	0	0.0067245	0	0.0143481	0.0432621	0.00902077	5
Peptostreptococcaceae [XI][G-6] [Eubacterium] minutum		0	0.00993509	0.0454247	0	0.0444162	0.0412043	0	0	0	0	0	0.0373972	0	0	0.00492805	0	0	0	0.0364786	0.0167094	0	0	0.0750038	0.0135434	0.0216084	0.00450566	9
Actinomyces sp. oral taxon 180		0	0.0463638	0.00504719	0	0	0	0.0113173	0.0201599	0.0706215	0	0	0	0	0	0.00492805	0	0	0	0.0121595	0	0.0397253	0.100867	0	0.01353	0.026467	0.00551875	9
Eggerthia catenaformis		0	0	0.131227	0	0	0	0	0	0	0	0	0	0	0.0163248	0	0	0	0.161389	0	0	0	0	0	0.0134322	0.0423104	0.00882232	3
Kingella oralis		0.00358899	0.0960392	0.0353303	0	0	0.0714207	0.0641316	0.00671998	0	0	0	0.00623286	0	0	0	0	0	0	0.00607977	0	0.0113501	0	0	0.0130823	0.026978	0.00562529	9
Stomatobaculum sp. oral taxon 097		0.00358899	0	0	0	0	0	0.0943112	0	0	0	0.00372245	0	0	0	0	0.00545584	0	0	0.145914	0	0	0.026898	0	0.0121692	0.0353936	0.00738008	6
Bacteroidetes [G-5] sp. oral taxon 511		0	0.0198702	0.0201888	0.0629327	0	0.0054939	0	0	0	0	0.107951	0	0	0	0	0.0163675	0.0221112	0	0	0	0	0.013449	0	0.011668	0.0254531	0.00530734	8
Peptostreptococcaceae [XI][G-7] [Eubacterium] yurii subsps. yurii & margaretiae		0	0	0	0	0	0	0	0.00671998	0	0.00704871	0.0632817	0.00623286	0.103875	0	0	0.00545584	0.0353779	0	0	0	0	0	0.0250013	0.0109997	0.0252729	0.00526977	8
Capnocytophaga sputigena		0	0	0	0	0	0	0	0	0.141243	0	0	0	0	0	0	0	0	0	0	0	0	0.107592	0	0.0108189	0.0362024	0.00754872	2
Streptococcus sobrinus		0	0	0	0	0	0.115372	0	0	0	0	0	0	0.130973	0	0	0	0	0	0	0	0	0	0	0.0107106	0.0355643	0.00741567	2
Lachnospiraceae [G-3] sp. oral taxon 100		0.00358899	0	0.0858023	0	0	0	0	0	0.105932	0	0	0	0	0	0	0.00545584	0	0	0.0243191	0	0.00567505	0	0	0.0100336	0.0277443	0.00578509	6
Propionibacterium propionicum		0.0287119	0.0165585	0.0100944	0.00103168	0.0888325	0.0109878	0.033952	0	0	0	0.00372245	0.0124657	0.0045163	0	0	0	0	0	0	0	0	0	0	0.0091684	0.0197972	0.00412801	10
Treponema amylovorum		0	0	0	0	0	0.054939	0	0	0	0.0140974	0.0223347	0.0186986	0	0	0	0	0	0	0.0851167	0	0	0	0	0.00848637	0.0209479	0.00436794	5
Sphingomonas echinoides		0	0	0.0504719	0.00103168	0	0.0164817	0.00377245	0	0.00882768	0	0.00372245	0.00623286	0	0.0108832	0	0	0	0	0	0.00556979	0	0.0739695	0.0100005	0.00830277	0.0179651	0.00374599	11
Prevotella salivae		0.0430679	0.0033117	0	0	0.0253807	0.0247226	0	0	0.0264831	0.00704871	0	0.00623286	0.0135489	0	0.00492805	0	0	0	0	0	0.0170251	0	0.0150008	0.00811958	0.0119039	0.00248214	11
Megasphaera micronuciformis		0.0646018	0	0.0151416	0	0.00951777	0.0109878	0	0	0.0264831	0	0	0	0.0045163	0	0	0	0	0	0.0425584	0	0	0.0067245	0.00500025	0.00806658	0.0161253	0.00336236	9
Propionibacterium sp. oral taxon 194		0.00358899	0.142403	0	0	0	0	0	0	0	0	0.0260572	0	0	0	0	0	0	0	0	0	0	0.013449	0	0.00806514	0.0298902	0.00623253	4
Leptotrichia shahii		0	0	0.0656135	0	0	0.104384	0	0	0.00882768	0	0	0	0	0	0	0	0	0	0	0	0	0	0	0.00777501	0.0251258	0.00523909	3
Treponema parvum		0	0.0165585	0.025236	0	0	0	0	0.01344	0	0	0.0335021	0.0186986	0	0	0	0	0	0	0	0.0278489	0	0	0.040002	0.00762113	0.0127983	0.00266864	7
Peptostreptococcaceae [XI][G-3] sp. oral taxon 495		0	0	0.0151416	0	0	0.00274695	0	0	0	0	0.0558368	0.00623286	0	0.00544158	0	0.0218233	0	0.0111303	0.0243191	0.0167094	0	0	0.0150008	0.00758185	0.0131368	0.00273921	10
Olsenella uli		0.00358899	0	0.0807551	0	0.00951777	0	0	0	0	0	0	0	0	0.00544158	0	0.0491025	0	0.00556514	0.00607977	0	0	0	0	0.00695873	0.0190927	0.00398111	7
Neisseria bacilliformis		0	0	0.136274	0	0	0.0054939	0.00377245	0	0.00882768	0	0	0	0	0	0	0	0	0	0	0	0	0	0	0.00671166	0.02833	0.00590721	4
Veillonella atypica		0.00358899	0	0	0	0	0.0274695	0	0	0	0	0	0.0124657	0.058712	0.00544158	0.00492805	0.00545584	0	0	0.0121595	0	0.00567505	0.013449	0.00500025	0.00671067	0.0131491	0.00274178	11
Fusobacterium nucleatum subsp. animalis		0	0.00662339	0	0.00309505	0	0	0.00377245	0.00671998	0.0353107	0.0211461	0	0	0	0	0	0	0	0	0.00607977	0	0.0624255	0	0	0.00631187	0.0148085	0.00308779	8
Actinomyces sp. oral taxon 897		0.014356	0.0132468	0.0605663	0	0	0	0	0	0	0	0	0.00623286	0	0.00544158	0	0.0272792	0	0	0	0	0.0113501	0	0	0.00602055	0.0137471	0.00286646	7
Prevotella marshii		0.00717798	0.00993509	0.00504719	0	0.101523	0	0	0	0	0	0.00372245	0	0	0	0	0.0109117	0	0	0	0	0	0	0	0.00601379	0.0210882	0.0043972	6
Prevotella sp. oral taxon 515		0	0	0	0	0	0.00274695	0	0	0	0	0	0	0	0	0	0	0	0	0.0729572	0	0	0.053796	0	0.00563044	0.0184578	0.00384871	3
Clostridiales [F-1][G-1] sp. oral taxon 093		0	0.0264936	0.00504719	0	0	0	0	0.00671998	0	0	0.0372245	0.00623286	0	0.0163248	0.00492805	0	0	0	0.0243191	0	0	0	0	0.00553435	0.0103897	0.00216639	8
Leptotrichia sp. oral taxon 219		0	0.0430521	0	0.00103168	0.00317259	0.00274695	0	0	0.0529661	0	0.00372245	0	0	0	0	0	0	0	0	0	0.0113501	0	0	0.00513226	0.0138407	0.00288598	7
Stomatobaculum longum		0.0179449	0	0	0	0	0	0.0980836	0	0	0	0	0	0	0	0	0	0	0	0	0	0	0	0	0.00504472	0.0206233	0.00430026	2
Alloprevotella sp. oral taxon 912		0	0	0	0	0	0	0	0.0470398	0	0	0	0	0	0.00544158	0	0	0	0	0.0547179	0	0	0	0	0.00466084	0.0146734	0.00305961	3
Treponema sp. oral taxon 268		0	0.0165585	0	0	0.00951777	0.0054939	0	0.01344	0	0	0.00372245	0	0	0.0108832	0.0344964	0	0	0	0	0	0	0	0.0100005	0.00452663	0.00833016	0.00173696	8
Propionibacterium acnes		0	0	0.0302831	0	0	0.0137348	0	0	0	0	0.00372245	0	0	0	0	0	0	0	0	0	0	0.0470715	0	0.00412225	0.0115689	0.00241228	4
TM7 [G-1] sp. oral taxon 488		0	0	0.0100944	0	0	0	0.0113173	0	0.0353107	0	0.0186123	0.0124657	0	0	0	0.00545584	0	0	0	0	0	0	0	0.00405462	0.00860836	0.00179497	6
Mollicutes [G-2] sp. oral taxon 906		0	0	0	0	0	0	0	0	0	0	0.0111674	0	0	0	0	0	0	0	0.0243191	0.00556979	0	0	0.0500025	0.00395907	0.0114552	0.00238858	4
Porphyromonas uenonis		0	0.0861041	0	0	0	0.00274695	0	0	0	0	0	0	0	0	0	0	0	0	0	0	0	0	0	0.00386309	0.017937	0.00374013	2
Prevotella sp. oral taxon 315		0	0.076169	0	0	0	0	0	0	0	0	0	0.00623286	0	0	0	0.00545584	0	0	0	0	0	0	0	0.0038199	0.0158612	0.00330729	3
Leptotrichia sp. oral taxon 218		0	0	0	0	0	0	0	0	0	0	0	0.0124657	0	0	0	0	0	0	0.0729572	0	0	0	0	0.00371404	0.0153162	0.00319365	2
Prevotella saccharolytica		0	0.0198702	0	0	0	0	0.0113173	0	0.0264831	0	0	0	0	0	0	0	0	0	0.0121595	0	0.0113501	0	0	0.00352957	0.00742969	0.0015492	5
TM7 [G-1] sp. oral taxon 952		0	0	0	0	0	0	0	0	0.0794492	0	0	0	0	0	0	0	0	0	0	0	0	0	0	0.00345431	0.0165663	0.00345431	1
Streptococcus anginosus		0	0.0033117	0.0100944	0	0.0190355	0.0219756	0	0	0	0	0	0	0	0	0	0	0	0	0.0243191	0	0	0	0	0.00342332	0.00762776	0.0015905	5
Ottowia sp. oral taxon 894		0	0.00993509	0	0	0	0.00274695	0.00377245	0	0	0	0	0	0	0.00544158	0	0	0	0	0	0	0.0227002	0.0336225	0	0.00340082	0.008339	0.0017388	6
Lachnoanaerobaculum sp. oral taxon 496		0	0	0.0706607	0	0	0	0	0	0	0	0	0	0	0	0	0	0	0	0	0	0	0	0	0.0030722	0.0147338	0.0030722	1
Lachnoanaerobaculum sp. oral taxon 083		0	0	0	0	0	0	0	0	0.0441384	0	0	0	0	0	0	0	0	0	0.00607977	0	0	0.0201735	0	0.00306051	0.0099469	0.00207407	3
Rothia dentocariosa		0	0	0	0	0	0.00824085	0.00754489	0	0.0441384	0	0	0	0	0	0	0	0	0	0	0	0	0.0067245	0	0.00289777	0.00935444	0.00195054	4
Butyrivibrio sp. oral taxon 080		0	0	0	0	0	0	0	0	0	0	0.00744491	0	0	0	0	0	0.0221112	0	0	0.0334187	0	0	0	0.00273804	0.00822611	0.00171526	3
Mycoplasma salivarium		0	0	0.0201888	0	0.0317259	0	0	0	0	0	0	0	0	0	0	0	0	0	0.00607977	0	0	0	0	0.0025215	0.00770138	0.00160585	3
Prevotella sp. oral taxon 443		0.00717798	0	0	0	0	0	0	0	0	0.00704871	0	0.0124657	0	0	0	0	0	0	0.0243191	0	0	0	0	0.00221789	0.00577959	0.00120513	4
SR1 [G-1] sp. oral taxon 345		0.00358899	0	0	0	0	0	0	0.00671998	0.0264831	0.0140974	0	0	0	0	0	0	0	0	0	0	0	0	0	0.00221258	0.00619945	0.00129268	4
Ruminococcaceae [G-1] sp. oral taxon 075		0	0	0	0	0	0	0	0	0.00882768	0	0	0.00623286	0	0	0	0	0	0	0.0303988	0	0	0	0	0.00197649	0.0065748	0.00137094	3
Cryptobacterium curtum		0.00717798	0	0	0.00103168	0.0222081	0	0.00377245	0	0	0	0	0	0.0045163	0	0.00492805	0	0	0	0	0	0	0	0	0.00189716	0.0048707	0.00101561	6
Selenomonas sp. oral taxon 501		0	0	0.0403775	0	0.00317259	0	0	0	0	0	0	0	0	0	0	0	0	0	0	0	0	0	0	0.00189348	0.00841522	0.00175469	2
Erysipelotrichaceae [G-1] sp. oral taxon 904		0	0	0.0353303	0	0	0	0	0	0	0	0	0	0	0	0	0.00545584	0	0	0	0	0	0	0	0.00177331	0.00740292	0.00154362	2
Prevotella sp. oral taxon 475		0.00358899	0	0	0	0	0	0	0	0	0	0	0	0	0	0	0	0	0	0.0364786	0	0	0	0	0.00174207	0.00760911	0.00158661	2
Alloprevotella sp. oral taxon 473		0	0	0	0	0	0	0	0	0	0	0	0.00623286	0.0045163	0.00544158	0	0	0.0221112	0	0	0	0	0	0	0.0016653	0.00483348	0.00100785	4
Butyrivibrio sp. oral taxon 090		0	0	0	0	0	0	0	0	0	0	0	0	0	0.00544158	0	0	0	0	0.0303988	0	0	0	0	0.00155828	0.00638838	0.00133207	2
Catonella sp. oral taxon 451		0.0251229	0	0.00504719	0	0	0	0	0	0	0	0	0	0	0	0	0.00545584	0	0	0	0	0	0	0	0.00154895	0.00535647	0.0011169	3
Prevotella dentalis		0	0.00993509	0	0	0	0	0	0	0	0	0	0	0	0	0.0098561	0	0.00442223	0	0	0	0	0	0.0100005	0.00148756	0.00346751	0.000723026	4
Alloprevotella sp. oral taxon 913		0	0	0	0	0	0	0	0.0201599	0	0	0	0	0	0	0	0	0	0	0.0121595	0	0	0	0	0.00140519	0.00480938	0.00100282	2
Ochrobactrum anthropi		0	0	0.00504719	0.00103168	0	0.00274695	0	0	0	0	0	0	0	0	0	0	0	0	0	0	0	0.0201735	0	0.00126084	0.00428788	0.000894085	4
Capnocytophaga gingivalis		0	0.0033117	0	0	0	0	0	0	0	0	0	0.0186986	0	0	0	0	0	0	0	0	0.00567505	0	0	0.00120371	0.00404231	0.000842879	3
TM7 [G-6] sp. oral taxon 870		0	0	0	0	0	0	0	0.00671998	0	0	0	0.0124657	0.0045163	0	0	0	0	0	0	0	0	0	0	0.00103052	0.0029888	0.000623207	3
Treponema sp. oral taxon 269		0	0.0033117	0	0.00309505	0	0	0	0	0	0	0.0111674	0	0	0	0	0.00545584	0	0	0	0	0	0	0	0.0010013	0.00262819	0.000548016	4
GN02 [G-2] sp. oral taxon 873		0	0	0	0	0	0	0.00377245	0	0	0	0	0	0	0	0	0	0	0	0	0	0.0113501	0	0	0.000657502	0.00245979	0.000512902	2
Oribacterium sp. oral taxon 102		0	0	0	0	0.00951777	0	0	0	0	0	0	0	0	0.00544158	0	0	0	0	0	0	0	0	0	0.000650407	0.00224083	0.000467245	2
Atopobium sp. oral taxon 416		0	0	0	0	0	0.0137348	0	0	0	0	0	0	0	0	0	0	0	0	0	0	0	0	0	0.000597163	0.00286389	0.000597163	1
Bacteroidetes [G-3] sp. oral taxon 365		0	0	0	0	0	0	0	0	0	0	0	0	0	0	0	0	0.0132667	0	0	0	0	0	0	0.000576813	0.0027663	0.000576813	1
Capnocytophaga haemolytica		0	0.0132468	0	0	0	0	0	0	0	0	0	0	0	0	0	0	0	0	0	0	0	0	0	0.000575947	0.00276215	0.000575947	1
Lachnospiraceae [G-2] sp. oral taxon 096		0	0	0	0	0	0.00824085	0.00377245	0	0	0	0	0	0	0	0	0	0	0	0	0	0	0	0	0.000522317	0.00185703	0.000387217	2
Scardovia wiggsiae		0	0	0	0	0.00634518	0.0054939	0	0	0	0	0	0	0	0	0	0	0	0	0	0	0	0	0	0.000514743	0.00171027	0.000356615	2
Propionibacterium acidifaciens		0	0	0	0	0.00317259	0.00274695	0	0	0	0	0	0	0	0	0	0	0	0	0	0	0	0	0	0.000257371	0.000855133	0.000178307	2
Microbacterium flavescens		0	0	0	0	0	0	0	0	0	0	0	0	0.0045163	0	0	0	0	0	0	0	0	0	0	0.000196361	0.000941714	0.000196361	1
Bacillus subtilis		0	0	0	0	0	0	0	0	0	0	0.00372245	0	0	0	0	0	0	0	0	0	0	0	0	0.000161846	0.000776185	0.000161846	1
Lachnospiraceae [G-7] sp. oral taxon 086		0	0	0	0	0.00317259	0	0	0	0	0	0	0	0	0	0	0	0	0	0	0	0	0	0	0.000137939	0.000661531	0.000137939	1
Unclassified		13.4372	15.5319	14.0564	8.55059	10.7551	16.7234	18.3454	19.1519	17.5583	20.3567	25.6365	25.2493	29.4147	15.8568	20.8506	16.1438	17.2909	9.47743	10.7794	19.8674	25.3731	20.772	18.3559	17.8059	5.39556	1.12505	23
Total		100	100	100	100	100	100	100	100	100	100	100	100	100	100	100	100	100	100	100	100	100	100	100
[truncated: 16 more columns]
