# Supplementary material for: Comparison of Periodontal Bacteria of Edo and Modern Periods Using Novel Diagnostic Approach for Periodontitis With Micro-CT
Source: Front Cell Infect Microbiol. 2021 Sep 20;11:723821. doi: 10.3389/fcimb.2021.723821 (PMC8488429; doi:10.3389/fcimb.2021.723821)
Supplement: Supplementary file 16 [file Table_15.xlsx]

## Sheet: TableS15
Supplementary Table 15. SparCC coefficients in modern samples with periodontitis
Taxa at the species level	Abiotrophia defectiva	Actinobaculum sp. oral taxon 183	Actinobaculum sp. oral taxon 848	Actinomyces cardiffensis	Actinomyces dentalis	Actinomyces gerencseriae	Actinomyces israelii	Actinomyces naeslundii	Actinomyces oricola	Actinomyces sp. oral taxon 180	Actinomyces sp. oral taxon 525	Actinomyces sp. oral taxon 897	Aggregatibacter actinomycetemcomitans	Aggregatibacter aphrophilus	Alloprevotella rava	Alloprevotella sp. oral taxon 473	Alloprevotella sp. oral taxon 912	Alloprevotella sp. oral taxon 913	Alloprevotella tannerae	Anaeroglobus geminatus	Anaerolineae [G-1] sp. oral taxon 439	Atopobium sp. oral taxon 199	Atopobium sp. oral taxon 416	Bacillus subtilis	Bacteroidaceae [G-1] sp. oral taxon 272	Bacteroidales [G-2] sp. oral taxon 274	Bacteroidetes [G-3] sp. oral taxon 280	Bacteroidetes [G-3] sp. oral taxon 365	Bacteroidetes [G-5] sp. oral taxon 511	Bacteroidetes [G-6] sp. oral taxon 516	Bifidobacterium dentium	Bulleidia extructa	Butyrivibrio sp. oral taxon 080	Butyrivibrio sp. oral taxon 090	Campylobacter concisus	Campylobacter gracilis	Campylobacter rectus	Campylobacter sp. oral taxon 044	Capnocytophaga gingivalis	Capnocytophaga haemolytica	Capnocytophaga sp. oral taxon 338	Capnocytophaga sputigena	Cardiobacterium hominis	Cardiobacterium valvarum	Catonella morbi	Catonella sp. oral taxon 451	Clostridiales [F-1][G-1] sp. oral taxon 093	Corynebacterium durum	Corynebacterium matruchotii
Abiotrophia defectiva	1	-0.076	0.074	-0.098	0.065	-0.143	-0.084	0.074	-0.015	0.039	-0.109	-0.038	-0.074	-0.057	0.028	-0.021	-0.106	0.113	0.063	-0.021	-0.027	-0.073	-0.029	0.095	-0.03	-0.021	-0.133	-0.031	0.01	0.043	-0.058	-0.05	0.016	0.027	-0.11	-0.038	-0.135	-0.033	0.052	0.136	0.028	0.005	-0.005	0.025	-0.04	-0.065	-0.093	-0.193	0.091
Actinobaculum sp. oral taxon 183	-0.076	1	-0.024	-0.073	-0.143	0.011	0.029	-0.091	-0.117	0.02	0.009	-0.075	0.046	-0.043	0.063	-0.121	0.015	0.024	0.033	0.005	-0.007	-0.021	-0.127	-0.018	0.017	-0.002	-0.07	-0.02	-0.121	0.04	-0.053	-0.017	0.098	0.091	0.037	0.099	-0.083	0.028	-0.116	-0.084	-0.028	0.091	-0.028	-0.178	-0.005	0.057	0.011	-0.061	0.048
Actinobaculum sp. oral taxon 848	0.074	-0.024	1	0.062	-0.016	-0.105	-0.087	-0.08	0.016	-0.043	-0.094	-0.072	-0.008	0.129	-0.017	0.045	0.038	0.002	-0.025	0.004	-0.085	-0.034	-0.007	-0.096	0.007	-0.01	-0.047	0.038	-0.07	-0.056	-0.072	0.115	0.002	0.09	0.063	-0.058	-0.051	-0.034	0.061	-0.161	-0.109	-0.027	0.066	-0.219	0.015	0.148	0.093	-0.063	0.032
Actinomyces cardiffensis	-0.098	-0.073	0.062	1	0.062	-0.208	-0.044	-0.053	-0.085	-0.022	0.093	0.005	-0.037	0.098	-0.066	0.029	0.044	0.118	0.119	0.085	-0.031	0.065	0.022	0.004	0.046	0.178	-0.05	0.024	-0.078	-0.05	-0.039	0.071	0.097	-0.08	0.083	-0.122	0.084	-0.185	-0.147	-0.119	0.103	-0.014	-0.07	0.096	0	-0.171	-0.05	0.069	-0.078
Actinomyces dentalis	0.065	-0.143	-0.016	0.062	1	0.096	-0.101	-0.058	0.002	0.022	0.035	-0.118	-0.034	0.103	0.066	-0.093	-0.147	-0.072	-0.042	0.064	0.137	-0.038	-0.058	0.012	-0.054	-0.092	0.011	-0.115	0.06	-0.081	0.044	-0.152	0.024	0.016	0.086	-0.094	0.13	-0.031	0.067	0.09	0.089	-0.057	-0.021	-0.049	0.008	0.11	-0.028	0.066	0.003
Actinomyces gerencseriae	-0.143	0.011	-0.105	-0.208	0.096	1	0.055	-0.038	-0.03	-0.122	-0.093	-0.041	0.101	-0.079	0.151	-0.05	0.016	0.004	-0.001	0.105	-0.101	-0.102	-0.083	-0.017	0.065	-0.131	0.035	-0.009	-0.018	0.106	-0.081	-0.056	0.049	-0.04	0.165	-0.055	-0.071	0.063	-0.133	-0.022	0.159	0.022	-0.048	0.053	0.014	-0.007	-0.046	0.045	0.003
Actinomyces israelii	-0.084	0.029	-0.087	-0.044	-0.101	0.055	1	0.232	0.027	0.053	0.092	-0.123	0.014	0.171	0.024	-0.08	0.14	0.035	-0.027	-0.045	-0.068	0.003	-0.063	-0.153	-0.022	-0.073	-0.009	0.024	-0.084	-0.067	0.088	0.018	-0.051	0.046	-0.008	-0.016	-0.026	-0.105	0.039	-0.01	-0.034	0.035	-0.118	0.04	0.004	-0.047	0.028	0.076	-0.037
Actinomyces naeslundii	0.074	-0.091	-0.08	-0.053	-0.058	-0.038	0.232	1	0.006	-0.052	0.056	0.123	-0.091	0.049	0.024	-0.094	0.16	0.113	0.012	0.09	0.022	-0.131	0.084	-0.072	0.172	0.065	0.037	-0.085	-0.025	-0.145	-0.1	-0.057	0.005	-0.11	-0.007	0.085	-0.114	-0.075	0.004	-0.064	0.041	-0.09	0.077	0.027	-0.02	0.065	-0.029	-0.013	0.06
Actinomyces oricola	-0.015	-0.117	0.016	-0.085	0.002	-0.03	0.027	0.006	1	0.058	-0.161	-0.045	0.052	-0.069	0.213	-0.069	0.058	-0.034	-0.038	-0.116	0.032	0.099	0.008	0.081	-0.009	-0.042	0.051	-0.059	0.301	-0.055	-0.006	-0.003	0.062	0.115	-0.062	-0.034	0	0.028	0.047	0.048	-0.295	-0.025	-0.133	-0.01	0.001	0.084	0.147	0.039	0.062
Actinomyces sp. oral taxon 180	0.039	0.02	-0.043	-0.022	0.022	-0.122	0.053	-0.052	0.058	1	-0.101	-0.001	-0.076	-0.038	-0.028	-0.089	-0.081	0.043	-0.182	-0.087	-0.146	0.056	0.106	-0.149	-0.062	-0.053	-0.084	-0.096	0.125	-0.046	-0.076	0.043	0.036	0.191	0.105	0.102	0.087	-0.064	0.039	-0.125	0.042	-0.02	0.009	-0.067	-0.083	-0.027	-0.018	-0.059	-0.064
Actinomyces sp. oral taxon 525	-0.109	0.009	-0.094	0.093	0.035	-0.093	0.092	0.056	-0.161	-0.101	1	-0.063	-0.031	0.099	-0.018	0.015	0.09	-0.013	-0.007	-0.09	-0.048	0.008	0.068	0.116	-0.079	-0.021	-0.039	-0.016	-0.054	0.117	-0.029	-0.023	0.004	-0.074	-0.117	-0.039	0.047	-0.147	0.009	0.058	0.185	-0.037	0.039	-0.055	0.066	-0.018	0.008	0.151	-0.14
Actinomyces sp. oral taxon 897	-0.038	-0.075	-0.072	0.005	-0.118	-0.041	-0.123	0.123	-0.045	-0.001	-0.063	1	0.049	-0.003	-0.113	0.069	-0.046	0.156	0.11	-0.002	-0.009	-0.001	-0.002	-0.009	-0.092	-0.023	0.019	0.058	-0.066	0.023	0.01	0.053	-0.022	-0.03	-0.086	0.125	-0.107	-0.137	-0.105	-0.093	0.004	0.046	0.031	0.125	0.125	-0.178	-0.048	0.086	-0.1
Aggregatibacter actinomycetemcomitans	-0.074	0.046	-0.008	-0.037	-0.034	0.101	0.014	-0.091	0.052	-0.076	-0.031	0.049	1	-0.122	0.099	0.253	-0.01	-0.169	-0.051	0.019	0.01	-0.113	-0.136	0.056	-0.041	-0.097	0.114	-0.134	-0.089	-0.018	-0.056	-0.037	-0.107	0.002	-0.067	0.109	-0.051	-0.03	0.077	0.134	-0.031	0.037	-0.186	-0.071	-0.025	-0.016	0.04	-0.096	0.044
Aggregatibacter aphrophilus	-0.057	-0.043	0.129	0.098	0.103	-0.079	0.171	0.049	-0.069	-0.038	0.099	-0.003	-0.122	1	-0.008	0.078	0.003	-0.018	-0.081	-0.024	-0.115	-0.11	-0.174	0.038	-0.087	0.083	-0.079	-0.106	-0.101	-0.015	-0.117	0.123	-0.026	-0.036	0.014	0.026	0.115	-0.063	0.085	-0.076	0.057	0.025	-0.056	0.058	0.096	-0.009	0.12	-0.036	-0.098
Alloprevotella rava	0.028	0.063	-0.017	-0.066	0.066	0.151	0.024	0.024	0.213	-0.028	-0.018	-0.113	0.099	-0.008	1	0.076	-0.015	0.054	0.085	0.04	0.109	0.019	0.12	0.04	-0.063	0.022	-0.008	-0.13	-0.179	0.04	0.097	-0.074	-0.051	0.018	-0.075	0.063	-0.046	-0.045	-0.097	0.024	-0.042	0.024	-0.2	0.01	-0.01	0.052	0.011	-0.161	-0.064
Alloprevotella sp. oral taxon 473	-0.021	-0.121	0.045	0.029	-0.093	-0.05	-0.08	-0.094	-0.069	-0.089	0.015	0.069	0.253	0.078	0.076	1	-0.005	0.044	0.034	-0.042	0.008	0.038	-0.048	0.123	-0.087	0.086	0.048	-0.05	-0.135	-0.032	-0.084	-0.15	0.034	-0.136	-0.076	0.008	-0.045	-0.089	0.141	-0.064	-0.062	-0.016	-0.142	0.055	0.061	-0.09	-0.024	-0.116	-0.116
Alloprevotella sp. oral taxon 912	-0.106	0.015	0.038	0.044	-0.147	0.016	0.14	0.16	0.058	-0.081	0.09	-0.046	-0.01	0.003	-0.015	-0.005	1	0.024	0.055	0.079	-0.049	-0.006	0.01	0.072	-0.039	0.018	0.119	0.013	-0.062	0.196	-0.062	0.084	0.072	-0.176	-0.005	-0.023	-0.081	0.002	-0.017	0.043	0.008	0.014	-0.028	0.087	-0.018	0.068	0.036	-0.074	-0.028
Alloprevotella sp. oral taxon 913	0.113	0.024	0.002	0.118	-0.072	0.004	0.035	0.113	-0.034	0.043	-0.013	0.156	-0.169	-0.018	0.054	0.044	0.024	1	0.077	-0.086	-0.034	-0.084	-0.031	-0.021	0.011	0.024	0.023	0.017	-0.017	0.185	0.036	0.046	-0.063	0.002	0.047	-0.033	-0.039	-0.102	0.056	-0.142	-0.094	0.037	-0.015	-0.014	0.058	-0.009	-0.017	-0.045	0.044
Alloprevotella tannerae	0.063	0.033	-0.025	0.119	-0.042	-0.001	-0.027	0.012	-0.038	-0.182	-0.007	0.11	-0.051	-0.081	0.085	0.034	0.055	0.077	1	0.122	-0.056	0.278	0.025	0.036	0.142	-0.073	0.076	0.063	-0.051	-0.179	-0.071	-0.011	0.034	0.053	-0.001	0.099	-0.306	0	-0.064	-0.043	0.011	-0.12	-0.102	0.133	0.253	-0.005	-0.009	-0.079	0.093
Anaeroglobus geminatus	-0.021	0.005	0.004	0.085	0.064	0.105	-0.045	0.09	-0.116	-0.087	-0.09	-0.002	0.019	-0.024	0.04	-0.042	0.079	-0.086	0.122	1	-0.136	0.139	0.152	-0.061	0.05	0.155	-0.051	-0.005	-0.1	-0.048	-0.048	-0.043	-0.021	-0.113	0.045	0.039	0.03	-0.066	-0.126	-0.076	0.11	-0.004	-0.121	0.099	-0.052	0.034	-0.004	0.147	0.057
Anaerolineae [G-1] sp. oral taxon 439	-0.027	-0.007	-0.085	-0.031	0.137	-0.101	-0.068	0.022	0.032	-0.146	-0.048	-0.009	0.01	-0.115	0.109	0.008	-0.049	-0.034	-0.056	-0.136	1	-0.018	0.041	0.013	-0.023	0.032	-0.006	-0.107	0.117	-0.063	0.029	0.041	-0.019	0.101	-0.023	0	0.086	-0.08	-0.105	0.045	-0.102	-0.069	-0.068	-0.179	-0.066	-0.132	-0.135	-0.081	-0.21
Atopobium sp. oral taxon 199	-0.073	-0.021	-0.034	0.065	-0.038	-0.102	0.003	-0.131	0.099	0.056	0.008	-0.001	-0.113	-0.11	0.019	0.038	-0.006	-0.084	0.278	0.139	-0.018	1	0.044	-0.187	-0.083	0.013	-0.06	0.16	0.135	0.08	0.01	-0.196	-0.121	-0.054	0.006	0.05	-0.076	-0.019	0.038	-0.117	-0.054	-0.119	-0.125	0.062	-0.004	-0.08	0.013	-0.051	-0.102
Atopobium sp. oral taxon 416	-0.029	-0.127	-0.007	0.022	-0.058	-0.083	-0.063	0.084	0.008	0.106	0.068	-0.002	-0.136	-0.174	0.12	-0.048	0.01	-0.031	0.025	0.152	0.041	0.044	1	0.014	-0.033	0.106	0.145	-0.132	0.061	0.061	-0.057	-0.055	-0.02	-0.033	-0.097	-0.077	-0.026	-0.087	-0.013	-0.183	-0.047	0.134	-0.06	-0.092	-0.127	0.105	-0.014	-0.014	-0.126
Bacillus subtilis	0.095	-0.018	-0.096	0.004	0.012	-0.017	-0.153	-0.072	0.081	-0.149	0.116	-0.009	0.056	0.038	0.04	0.123	0.072	-0.021	0.036	-0.061	0.013	-0.187	0.014	1	-0.029	-0.041	0.171	-0.004	0.024	0.006	-0.008	0.047	0.187	-0.006	-0.028	-0.016	0.017	0.09	0.026	0.041	0.161	-0.097	0.104	-0.072	-0.062	-0.042	0.045	-0.083	0.038
Bacteroidaceae [G-1] sp. oral taxon 272	-0.03	0.017	0.007	0.046	-0.054	0.065	-0.022	0.172	-0.009	-0.062	-0.079	-0.092	-0.041	-0.087	-0.063	-0.087	-0.039	0.011	0.142	0.05	-0.023	-0.083	-0.033	-0.029	1	0.006	-0.047	0.061	0.094	0.045	0.051	-0.132	-0.047	-0.106	-0.004	0.001	-0.017	-0.078	-0.03	-0.03	0.028	-0.054	-0.025	-0.069	-0.016	0.073	-0.113	-0.056	0.193
Bacteroidales [G-2] sp. oral taxon 274	-0.021	-0.002	-0.01	0.178	-0.092	-0.131	-0.073	0.065	-0.042	-0.053	-0.021	-0.023	-0.097	0.083	0.022	0.086	0.018	0.024	-0.073	0.155	0.032	0.013	0.106	-0.041	0.006	1	0.07	-0.005	-0.04	0.075	0	-0.008	-0.159	-0.16	0.169	0.176	0.089	0.151	-0.115	-0.094	0.049	-0.002	-0.006	0.038	0.112	-0.056	-0.053	-0.111	-0.025
Bacteroidetes [G-3] sp. oral taxon 280	-0.133	-0.07	-0.047	-0.05	0.011	0.035	-0.009	0.037	0.051	-0.084	-0.039	0.019	0.114	-0.079	-0.008	0.048	0.119	0.023	0.076	-0.051	-0.006	-0.06	0.145	0.171	-0.047	0.07	1	0.015	0.08	-0.111	0.003	-0.005	-0.034	-0.081	0.126	-0.08	0.05	0.112	-0.043	-0.071	-0.013	-0.011	0.053	-0.059	-0.048	-0.078	-0.033	0.088	0.095
Bacteroidetes [G-3] sp. oral taxon 365	-0.031	-0.02	0.038	0.024	-0.115	-0.009	0.024	-0.085	-0.059	-0.096	-0.016	0.058	-0.134	-0.106	-0.13	-0.05	0.013	0.017	0.063	-0.005	-0.107	0.16	-0.132	-0.004	0.061	-0.005	0.015	1	0.235	0.027	0.051	-0.022	-0.122	0.08	-0.005	-0.013	0.015	0.078	0.071	0.016	-0.052	-0.189	-0.064	0.171	-0.082	-0.126	0.016	-0.045	-0.094
Bacteroidetes [G-5] sp. oral taxon 511	0.01	-0.121	-0.07	-0.078	0.06	-0.018	-0.084	-0.025	0.301	0.125	-0.054	-0.066	-0.089	-0.101	-0.179	-0.135	-0.062	-0.017	-0.051	-0.1	0.117	0.135	0.061	0.024	0.094	-0.04	0.08	0.235	1	-0.02	-0.016	0.061	-0.034	0.195	-0.038	-0.209	0.153	-0.021	0.148	0.048	-0.039	-0.12	0.059	-0.212	-0.098	0.123	0.051	0.009	-0.03
Bacteroidetes [G-6] sp. oral taxon 516	0.043	0.04	-0.056	-0.05	-0.081	0.106	-0.067	-0.145	-0.055	-0.046	0.117	0.023	-0.018	-0.015	0.04	-0.032	0.196	0.185	-0.179	-0.048	-0.063	0.08	0.061	0.006	0.045	0.075	-0.111	0.027	-0.02	1	0.071	-0.031	-0.085	-0.039	0.099	-0.013	-0.004	-0.087	0.042	0.11	0.094	-0.029	0.084	0.083	0.084	0.048	0.034	-0.009	0.023
Bifidobacterium dentium	-0.058	-0.053	-0.072	-0.039	0.044	-0.081	0.088	-0.1	-0.006	-0.076	-0.029	0.01	-0.056	-0.117	0.097	-0.084	-0.062	0.036	-0.071	-0.048	0.029	0.01	-0.057	-0.008	0.051	0	0.003	0.051	-0.016	0.071	1	-0.072	-0.016	-0.11	-0.075	-0.062	-0.038	0.06	0.001	-0.036	0.011	0.021	-0.063	0.068	0.103	0.127	0.005	0.11	0.059
Bulleidia extructa	-0.05	-0.017	0.115	0.071	-0.152	-0.056	0.018	-0.057	-0.003	0.043	-0.023	0.053	-0.037	0.123	-0.074	-0.15	0.084	0.046	-0.011	-0.043	0.041	-0.196	-0.055	0.047	-0.132	-0.008	-0.005	-0.022	0.061	-0.031	-0.072	1	-0.001	-0.158	0.025	-0.004	-0.081	0.011	-0.086	0.014	-0.053	-0.194	-0.029	-0.115	-0.037	-0.055	-0.032	0.063	-0.016
Butyrivibrio sp. oral taxon 080	0.016	0.098	0.002	0.097	0.024	0.049	-0.051	0.005	0.062	0.036	0.004	-0.022	-0.107	-0.026	-0.051	0.034	0.072	-0.063	0.034	-0.021	-0.019	-0.121	-0.02	0.187	-0.047	-0.159	-0.034	-0.122	-0.034	-0.085	-0.016	-0.001	1	-0.016	0.163	0	-0.162	0.11	0.09	0.066	-0.157	-0.094	0.053	-0.092	0.017	0.032	-0.086	0.115	0.026
Butyrivibrio sp. oral taxon 090	0.027	0.091	0.09	-0.08	0.016	-0.04	0.046	-0.11	0.115	0.191	-0.074	-0.03	0.002	-0.036	0.018	-0.136	-0.176	0.002	0.053	-0.113	0.101	-0.054	-0.033	-0.006	-0.106	-0.16	-0.081	0.08	0.195	-0.039	-0.11	-0.158	-0.016	1	-0.103	-0.023	0.03	0.012	0.11	-0.071	-0.024	-0.01	0.074	0.055	-0.012	-0.084	-0.035	-0.008	-0.042
Campylobacter concisus	-0.11	0.037	0.063	0.083	0.086	0.165	-0.008	-0.007	-0.062	0.105	-0.117	-0.086	-0.067	0.014	-0.075	-0.076	-0.005	0.047	-0.001	0.045	-0.023	0.006	-0.097	-0.028	-0.004	0.169	0.126	-0.005	-0.038	0.099	-0.075	0.025	0.163	-0.103	1	0.018	-0.014	0.124	-0.021	-0.121	-0.029	0.036	-0.019	-0.05	0.016	-0.001	0.015	0.092	0.212
Campylobacter gracilis	-0.038	0.099	-0.058	-0.122	-0.094	-0.055	-0.016	0.085	-0.034	0.102	-0.039	0.125	0.109	0.026	0.063	0.008	-0.023	-0.033	0.099	0.039	0	0.05	-0.077	-0.016	0.001	0.176	-0.08	-0.013	-0.209	-0.013	-0.062	-0.004	0	-0.023	0.018	1	-0.093	0.189	0.019	-0.026	0.064	-0.063	-0.063	-0.05	-0.048	-0.119	-0.054	0.062	0.088
Campylobacter rectus	-0.135	-0.083	-0.051	0.084	0.13	-0.071	-0.026	-0.114	0	0.087	0.047	-0.107	-0.051	0.115	-0.046	-0.045	-0.081	-0.039	-0.306	0.03	0.086	-0.076	-0.026	0.017	-0.017	0.089	0.05	0.015	0.153	-0.004	-0.038	-0.081	-0.162	0.03	-0.014	-0.093	1	0.082	0.044	-0.061	0.068	-0.001	0.137	-0.004	-0.044	-0.162	-0.058	-0.102	-0.102
Campylobacter sp. oral taxon 044	-0.033	0.028	-0.034	-0.185	-0.031	0.063	-0.105	-0.075	0.028	-0.064	-0.147	-0.137	-0.03	-0.063	-0.045	-0.089	0.002	-0.102	0	-0.066	-0.08	-0.019	-0.087	0.09	-0.078	0.151	0.112	0.078	-0.021	-0.087	0.06	0.011	0.11	0.012	0.124	0.189	0.082	1	-0.043	0.183	-0.125	-0.019	-0.072	0.036	-0.026	-0.045	0.062	0.004	0.167
Capnocytophaga gingivalis	0.052	-0.116	0.061	-0.147	0.067	-0.133	0.039	0.004	0.047	0.039	0.009	-0.105	0.077	0.085	-0.097	0.141	-0.017	0.056	-0.064	-0.126	-0.105	0.038	-0.013	0.026	-0.03	-0.115	-0.043	0.071	0.148	0.042	0.001	-0.086	0.09	0.11	-0.021	0.019	0.044	-0.043	1	0.068	0.065	0.095	0.148	-0.178	-0.017	-0.02	0.076	0.025	-0.076
Capnocytophaga haemolytica	0.136	-0.084	-0.161	-0.119	0.09	-0.022	-0.01	-0.064	0.048	-0.125	0.058	-0.093	0.134	-0.076	0.024	-0.064	0.043	-0.142	-0.043	-0.076	0.045	-0.117	-0.183	0.041	-0.03	-0.094	-0.071	0.016	0.048	0.11	-0.036	0.014	0.066	-0.071	-0.121	-0.026	-0.061	0.183	0.068	1	-0.057	0.033	-0.035	0.025	0.011	0.02	-0.034	-0.063	-0.006
Capnocytophaga sp. oral taxon 338	0.028	-0.028	-0.109	0.103	0.089	0.159	-0.034	0.041	-0.295	0.042	0.185	0.004	-0.031	0.057	-0.042	-0.062	0.008	-0.094	0.011	0.11	-0.102	-0.054	-0.047	0.161	0.028	0.049	-0.013	-0.052	-0.039	0.094	0.011	-0.053	-0.157	-0.024	-0.029	0.064	0.068	-0.125	0.065	-0.057	1	-0.024	0.046	0.053	-0.041	-0.055	-0.003	-0.006	-0.025
Capnocytophaga sputigena	0.005	0.091	-0.027	-0.014	-0.057	0.022	0.035	-0.09	-0.025	-0.02	-0.037	0.046	0.037	0.025	0.024	-0.016	0.014	0.037	-0.12	-0.004	-0.069	-0.119	0.134	-0.097	-0.054	-0.002	-0.011	-0.189	-0.12	-0.029	0.021	-0.194	-0.094	-0.01	0.036	-0.063	-0.001	-0.019	0.095	0.033	-0.024	1	-0.01	-0.059	0.026	0.207	0.115	0.03	0.006
Cardiobacterium hominis	-0.005	-0.028	0.066	-0.07	-0.021	-0.048	-0.118	0.077	-0.133	0.009	0.039	0.031	-0.186	-0.056	-0.2	-0.142	-0.028	-0.015	-0.102	-0.121	-0.068	-0.125	-0.06	0.104	-0.025	-0.006	0.053	-0.064	0.059	0.084	-0.063	-0.029	0.053	0.074	-0.019	-0.063	0.137	-0.072	0.148	-0.035	0.046	-0.01	1	0.121	0.018	-0.053	-0.001	0.014	-0.084
Cardiobacterium valvarum	0.025	-0.178	-0.219	0.096	-0.049	0.053	0.04	0.027	-0.01	-0.067	-0.055	0.125	-0.071	0.058	0.01	0.055	0.087	-0.014	0.133	0.099	-0.179	0.062	-0.092	-0.072	-0.069	0.038	-0.059	0.171	-0.212	0.083	0.068	-0.115	-0.092	0.055	-0.05	-0.05	-0.004	0.036	-0.178	0.025	0.053	-0.059	0.121	1	0.082	0	-0.091	0.002	-0.018
Catonella morbi	-0.04	-0.005	0.015	0	0.008	0.014	0.004	-0.02	0.001	-0.083	0.066	0.125	-0.025	0.096	-0.01	0.061	-0.018	0.058	0.253	-0.052	-0.066	-0.004	-0.127	-0.062	-0.016	0.112	-0.048	-0.082	-0.098	0.084	0.103	-0.037	0.017	-0.012	0.016	-0.048	-0.044	-0.026	-0.017	0.011	-0.041	0.026	0.018	0.082	1	-0.121	-0.007	-0.01	-0.092
Catonella sp. oral taxon 451	-0.065	0.057	0.148	-0.171	0.11	-0.007	-0.047	0.065	0.084	-0.027	-0.018	-0.178	-0.016	-0.009	0.052	-0.09	0.068	-0.009	-0.005	0.034	-0.132	-0.08	0.105	-0.042	0.073	-0.056	-0.078	-0.126	0.123	0.048	0.127	-0.055	0.032	-0.084	-0.001	-0.119	-0.162	-0.045	-0.02	0.02	-0.055	0.207	-0.053	0	-0.121	1	-0.008	-0.074	0.097
Clostridiales [F-1][G-1] sp. oral taxon 093	-0.093	0.011	0.093	-0.05	-0.028	-0.046	0.028	-0.029	0.147	-0.018	0.008	-0.048	0.04	0.12	0.011	-0.024	0.036	-0.017	-0.009	-0.004	-0.135	0.013	-0.014	0.045	-0.113	-0.053	-0.033	0.016	0.051	0.034	0.005	-0.032	-0.086	-0.035	0.015	-0.054	-0.058	0.062	0.076	-0.034	-0.003	0.115	-0.001	-0.091	-0.007	-0.008	1	0.051	0.001
Corynebacterium durum	-0.193	-0.061	-0.063	0.069	0.066	0.045	0.076	-0.013	0.039	-0.059	0.151	0.086	-0.096	-0.036	-0.161	-0.116	-0.074	-0.045	-0.079	0.147	-0.081	-0.051	-0.014	-0.083	-0.056	-0.111	0.088	-0.045	0.009	-0.009	0.11	0.063	0.115	-0.008	0.092	0.062	-0.102	0.004	0.025	-0.063	-0.006	0.03	0.014	0.002	-0.01	-0.074	0.051	1	0.084
Corynebacterium matruchotii	0.091	0.048	0.032	-0.078	0.003	0.003	-0.037	0.06	0.062	-0.064	-0.14	-0.1	0.044	-0.098	-0.064	-0.116	-0.028	0.044	0.093	0.057	-0.21	-0.102	-0.126	0.038	0.193	-0.025	0.095	-0.094	-0.03	0.023	0.059	-0.016	0.026	-0.042	0.212	0.088	-0.102	0.167	-0.076	-0.006	-0.025	0.006	-0.084	-0.018	-0.092	0.097	0.001	0.084	1
Cryptobacterium curtum	-0.055	0.052	0.033	-0.035	-0.117	-0.105	-0.022	0.069	-0.026	-0.034	0.059	0.075	0.032	0.241	0.104	-0.073	0.064	0.037	-0.008	0.034	-0.078	-0.022	0.054	0.051	-0.055	0.069	0.03	0.057	-0.115	0.131	-0.166	0.056	-0.113	-0.136	0.033	0.025	-0.045	-0.132	-0.078	0.035	0.007	0.052	-0.082	0.072	0	0.067	-0.035	0.068	0.098
Desulfobulbus sp. oral taxon 041	-0.148	-0.005	0.053	-0.086	0.148	-0.012	-0.058	-0.141	-0.054	-0.044	-0.036	-0.115	-0.093	0.089	-0.01	-0.009	-0.068	-0.169	-0.244	0.128	0.14	0.05	0.003	0.099	0.11	0.091	0.082	0.054	0.182	0.023	0.02	0.05	0.023	0.081	0.077	-0.096	0.497	0.098	0.167	0.068	0.082	0.026	0.04	0.001	-0.052	0.065	0.087	-0.092	-0.169
Desulfomicrobium orale	-0.008	0.076	-0.008	0.119	-0.026	0.026	0.059	-0.02	0.012	0.117	-0.124	-0.022	-0.049	-0.036	-0.064	-0.2	-0.192	0.088	-0.037	0.065	-0.135	-0.043	-0.006	-0.142	0.027	-0.116	-0.213	0.003	0.052	0.023	-0.021	-0.011	-0.025	0.163	-0.057	-0.098	0.155	-0.071	0.1	-0.059	0.015	-0.103	0.059	0.06	0.017	0	-0.025	0.076	-0.015
Desulfovibrio fairfieldensis	-0.212	0.036	0.08	0.177	0.093	0.078	0.007	0.04	-0.069	0.098	0.06	0.068	0.127	0.002	-0.043	0.081	-0.011	0.135	0.067	-0.009	-0.119	0.109	-0.011	0.023	-0.086	-0.055	0.243	0.105	-0.051	-0.116	-0.057	-0.021	0.111	-0.054	0.104	0.048	-0.139	0.011	0.005	-0.032	0.094	-0.053	0.062	-0.044	0.084	-0.107	0.002	0.025	0.068
Dialister invisus	-0.097	0.074	0.015	0.104	-0.114	-0.01	-0.057	0.027	-0.03	-0.15	-0.116	0.031	0.019	0.044	0.048	0.014	0.139	-0.037	0.056	0.137	0.135	0.097	0.02	-0.054	-0.078	-0.027	0.031	-0.069	0.005	-0.003	0.199	0.08	0.028	-0.068	-0.033	-0.022	-0.199	-0.013	-0.057	-0.056	0.014	-0.039	-0.101	0.038	-0.026	0.026	-0.047	-0.15	0.053
Dialister pneumosintes	-0.13	0.025	-0.058	0.2	-0.029	-0.034	0.054	-0.04	-0.022	0.025	-0.153	-0.04	-0.022	0.088	-0.018	0.103	0.042	0.063	-0.103	0.028	0.091	0.002	0.11	-0.051	0.102	0.047	0.01	-0.033	0.156	0.027	-0.065	0.118	0.015	-0.009	-0.046	-0.023	0.103	-0.066	0.065	0.03	-0.077	0.158	-0.081	-0.092	-0.154	0.014	0.003	-0.101	-0.114
Eggerthia catenaformis	-0.128	0.061	-0.035	-0.007	-0.017	-0.005	0.028	-0.041	-0.054	0.012	-0.081	0.071	0.049	0.1	0.094	0.094	-0.061	-0.018	-0.109	-0.056	-0.04	-0.026	0.188	-0.132	0.051	0.132	0.019	-0.193	-0.083	0.148	0.124	-0.072	-0.046	-0.095	0.036	-0.108	-0.009	-0.047	-0.007	-0.099	-0.103	0.054	0.068	-0.001	0.06	0.162	0.024	-0.041	-0.057
Eikenella corrodens	-0.075	-0.124	-0.098	0.033	-0.062	-0.037	0.151	0.137	0.067	0.102	0.123	0.092	-0.055	0.111	-0.106	0.05	0.012	-0.027	-0.01	-0.109	-0.112	0.104	0.039	-0.018	0.02	-0.031	-0.051	0.089	-0.072	-0.095	-0.081	-0.075	0.059	-0.172	-0.008	0.101	-0.039	-0.108	0.085	-0.028	0.122	-0.024	0.166	0.199	-0.015	-0.081	-0.025	0.01	-0.07
Erysipelotrichaceae [G-1] sp. oral taxon 904	-0.096	0.005	0.033	0.078	0.076	0.083	0.029	-0.098	0.008	0.09	0.109	-0.159	0.161	-0.086	-0.147	-0.064	0.154	-0.102	-0.108	0.063	-0.013	-0.003	-0.051	-0.048	-0.125	-0.113	0.052	-0.071	0.096	0.135	-0.069	0.048	-0.072	-0.023	0.066	0.029	-0.02	-0.133	0.159	-0.126	-0.008	0.053	-0.039	-0.043	-0.053	-0.048	0.055	0.105	-0.182
Filifactor alocis	-0.128	0.031	-0.043	-0.036	0.141	-0.162	-0.033	-0.015	-0.06	-0.015	-0.026	-0.014	0.031	0.017	-0.008	-0.064	0.107	0.065	-0.138	-0.046	0.071	0.036	0.019	-0.076	0.047	0.152	0.066	0.153	0.016	0.218	-0.013	-0.116	0.076	-0.028	0.006	0.003	0.181	0.041	0.079	0.052	0.018	0.051	-0.078	-0.072	0.018	0.065	0.113	0.06	-0.223
Fretibacterium fastidiosum	-0.071	-0.086	-0.077	-0.149	0.049	0.038	-0.069	-0.104	0.036	-0.007	-0.069	0.096	0.126	-0.13	-0.078	-0.096	0.052	-0.099	-0.058	-0.057	0.092	0.146	-0.033	-0.069	-0.142	0.1	0.004	0.095	0.084	-0.076	0.126	0.036	0.032	-0.074	-0.088	0.045	0.107	0.026	-0.086	0.007	-0.06	-0.064	-0.018	-0.035	0.075	-0.088	0.093	-0.038	-0.291
Fusobacterium nucleatum subsp. animalis	-0.039	-0.046	-0.132	0.03	0.03	-0.11	0.165	0.008	-0.03	0.129	0.034	-0.043	-0.015	-0.045	0.071	-0.123	0.018	0.002	-0.012	-0.121	-0.056	0.014	0.001	-0.003	0.101	-0.07	0.011	-0.111	0.05	0.043	-0.02	-0.03	0.061	0.007	-0.075	-0.053	0.096	-0.095	0.045	0.013	0.134	0.199	0.064	-0.031	0.029	0.071	-0.065	0.116	0.142
Fusobacterium nucleatum subsp. polymorphum	0.102	-0.024	0.101	0.063	-0.095	-0.001	-0.072	0.05	0.048	-0.029	-0.121	-0.074	0	-0.086	-0.024	-0.049	0.095	-0.029	0.075	0.04	0.004	-0.044	-0.088	0.005	0.082	0.044	0.013	-0.062	-0.005	-0.13	0.102	-0.052	0.072	-0.062	0.049	-0.071	-0.056	0.042	0.044	-0.082	-0.035	0.052	-0.043	-0.112	-0.051	-0.062	0.043	0.01	0.066
Fusobacterium nucleatum subsp. vincentii	-0.328	-0.037	0.042	-0.063	0.024	-0.019	-0.033	0.003	-0.025	-0.032	-0.091	0.03	-0.078	-0.133	0.054	-0.004	-0.022	-0.021	0.012	-0.105	0.081	-0.07	0.069	-0.039	0.069	0.35	0.156	-0.103	-0.009	-0.044	-0.016	0.11	0.106	-0.005	0.023	0.169	0.207	0.092	-0.047	-0.07	0.028	-0.03	0.086	-0.023	0.17	0.019	0.069	-0.008	-0.017
Fusobacterium sp. oral taxon 203	-0.117	0.123	0.051	-0.104	-0.104	0.024	0.016	0.004	-0.074	0.036	0.085	0.078	0.05	0.067	0.013	0.111	0.019	0.22	-0.073	-0.064	-0.036	-0.191	-0.069	0.058	0.115	-0.081	-0.02	0.119	0.055	0.004	0.095	-0.094	0.011	0.079	0.05	-0.074	0.16	-0.098	-0.044	-0.019	0.007	0.081	0.072	0.024	0.069	-0.102	-0.156	0.061	-0.047
GN02 [G-2] sp. oral taxon 873	0.077	0.023	0.158	-0.157	-0.046	-0.123	-0.014	-0.004	0.079	0.06	0.072	0.12	0.008	-0.08	0.035	-0.006	0.006	0.009	-0.096	0.077	-0.039	0.001	0.002	-0.07	-0.107	-0.015	0.051	0.136	-0.058	-0.021	-0.001	0.121	-0.19	0.13	-0.036	-0.095	-0.025	-0.118	-0.023	-0.038	-0.089	0.03	-0.042	-0.107	0.095	0.024	0.05	-0.064	-0.107
Gemella morbillorum	0.071	-0.004	-0.003	0.23	-0.063	0.014	0	-0.003	0.16	-0.107	0.068	-0.113	0.029	0	-0.016	0.007	-0.048	0.069	-0.025	-0.018	-0.035	-0.027	-0.007	-0.065	0.059	-0.008	0.004	0.099	-0.03	-0.109	0.142	0.016	-0.008	0.097	-0.074	-0.17	0.059	-0.093	0.139	0.005	-0.099	0.036	-0.035	-0.036	0.07	-0.071	-0.074	0.028	0.03
Granulicatella adiacens	0.24	-0.003	-0.013	-0.003	-0.039	-0.169	-0.022	-0.019	-0.028	-0.073	0.083	-0.066	0.008	-0.016	-0.165	0.055	-0.003	0.053	0.097	0.109	-0.155	-0.037	-0.101	0.019	0.125	0.078	-0.121	0.079	-0.076	-0.026	-0.118	-0.054	-0.107	0.067	0.011	-0.075	-0.026	-0.078	0.008	-0.132	-0.031	0	-0.044	0.001	0.058	-0.162	-0.005	-0.172	0.035
Haemophilus parainfluenzae	0.11	-0.024	-0.064	-0.102	-0.042	-0.067	-0.032	-0.036	-0.126	0.143	-0.125	-0.007	0.024	-0.012	-0.007	0.054	-0.05	0.057	-0.044	-0.055	-0.019	-0.109	0.154	0.019	0.029	0.026	-0.063	-0.047	0.106	0.01	0.026	0.053	-0.028	-0.175	-0.049	0.039	-0.041	0.099	-0.102	-0.134	0.131	-0.033	0.046	0.052	-0.119	0.122	0.051	-0.002	-0.062
Johnsonella ignava	0.015	-0.21	0.084	0.09	0.085	-0.03	-0.149	0.064	0.012	0.16	-0.065	-0.08	-0.155	0.109	-0.055	-0.048	-0.068	-0.066	-0.124	-0.046	0.03	-0.007	-0.089	-0.058	-0.066	0	-0.011	-0.035	-0.045	0.009	-0.048	0.019	-0.045	0.023	0.124	-0.104	-0.08	-0.087	0.082	-0.137	-0.05	-0.136	0.022	0.084	0.07	0.055	-0.017	0.144	0.108
Johnsonella sp. oral taxon 166	0.031	-0.113	0.027	-0.057	-0.041	-0.078	0.031	0.031	0.016	0.067	0.011	0.054	0.025	-0.039	-0.039	0.084	0.099	-0.088	-0.068	-0.148	-0.099	-0.021	0.029	-0.05	-0.054	-0.019	0.077	0.094	-0.031	0.003	-0.125	0.061	0.083	-0.12	0.051	0.06	-0.074	0.048	-0.033	-0.093	-0.049	-0.001	-0.101	-0.031	-0.196	-0.098	0.105	-0.012	-0.022
Kingella oralis	-0.092	-0.06	0.122	-0.069	0.034	0.031	-0.088	0.092	-0.169	-0.055	-0.034	0.05	-0.226	0.055	-0.057	0.078	-0.039	0.084	0.126	0.11	-0.105	0.214	0.008	0.026	-0.122	0.139	-0.008	-0.03	-0.115	-0.117	0.024	-0.032	0.004	0.134	0.047	0.139	0.112	0.045	-0.081	-0.182	-0.08	0.014	-0.007	0.064	-0.11	-0.277	0.112	-0.004	-0.045
Lachnoanaerobaculum sp. oral taxon 083	-0.067	-0.128	0.037	0.076	-0.025	-0.043	0.002	-0.068	-0.037	0.034	0.047	-0.033	-0.125	-0.054	-0.039	-0.044	0.024	-0.151	-0.076	-0.031	-0.082	0.069	-0.053	-0.08	0.083	-0.043	-0.11	-0.053	-0.111	-0.069	0.111	-0.155	0.129	-0.014	0.028	0	-0.06	0.036	-0.126	-0.014	-0.08	-0.023	0.107	0.101	-0.033	-0.053	-0.015	-0.03	0.08
Lachnoanaerobaculum sp. oral taxon 496	-0.084	0.031	-0.032	0.005	-0.197	0.077	-0.053	-0.029	0.163	-0.04	0.022	0.002	0.156	-0.086	-0.054	-0.054	0.035	-0.073	0.029	-0.057	0.099	0.007	0.007	0.045	-0.054	-0.041	0.083	-0.02	0.083	0.135	-0.024	0.011	0.095	0.031	0.026	0.065	0.043	-0.036	0.043	0.089	0.029	-0.021	-0.122	-0.023	0.077	0	-0.024	0.139	-0.035
Lachnospiraceae [G-2] sp. oral taxon 096	0.066	-0.127	-0.124	0.078	-0.047	-0.051	-0.187	-0.001	0	-0.08	0.063	-0.015	-0.074	-0.063	0.026	0.16	0.077	0.111	0.085	-0.036	0.015	0.083	0.032	0.093	-0.008	-0.015	-0.108	-0.008	-0.006	0.009	0.001	0.052	0.061	-0.126	0.022	-0.103	-0.062	0.035	0.051	0.074	0.039	0.026	-0.135	-0.067	0.117	0	-0.105	0.098	-0.002
Lachnospiraceae [G-3] sp. oral taxon 100	0.003	0.035	0.011	0.045	-0.001	-0.022	-0.08	0.041	0.033	0.075	0.018	0.027	-0.017	-0.013	0.028	-0.059	-0.072	0.046	-0.002	-0.095	0.102	-0.044	0.107	0.043	0.116	-0.082	0.106	0.177	0.2	0.096	0.136	0.098	-0.018	-0.054	-0.004	0.03	0.041	-0.006	0.096	-0.146	-0.117	-0.029	0.033	-0.084	-0.01	-0.058	-0.066	0.081	0.058
Lachnospiraceae [G-7] sp. oral taxon 086	0.005	0.065	0.042	0.013	0.12	-0.154	-0.053	0.022	-0.015	-0.056	-0.064	-0.105	0.003	0.141	0.127	0.029	-0.085	-0.023	-0.199	-0.005	0.013	0.056	-0.14	0.15	0.086	-0.044	-0.096	0.004	-0.124	-0.009	0.137	-0.091	0.038	-0.098	-0.03	-0.13	0.12	-0.025	0.087	-0.013	-0.106	0.011	0.135	-0.07	-0.095	-0.131	0.081	-0.071	0.133
Lachnospiraceae [G-8] sp. oral taxon 500	-0.045	-0.032	-0.016	0.013	0.034	-0.038	-0.032	0.297	-0.045	0.053	0.019	0.032	-0.028	-0.027	-0.087	-0.103	0.048	-0.011	0.02	-0.169	0.13	-0.086	-0.01	0.156	-0.031	-0.033	-0.186	0.092	0.078	0.027	0.042	0.008	0.209	0.023	-0.07	-0.201	-0.024	0.018	-0.101	-0.132	-0.023	-0.111	0.06	0.089	0.022	0.006	0.107	-0.027	-0.035
Lautropia mirabilis	0.258	0.11	-0.022	0.011	0.024	0.02	-0.122	-0.067	-0.035	0.049	-0.083	-0.055	0.036	-0.013	-0.063	-0.029	-0.036	-0.002	-0.021	0.126	-0.058	-0.061	0.033	0.083	0.118	0.054	-0.059	-0.009	-0.022	0.139	-0.134	-0.015	-0.014	-0.026	0.108	0.063	-0.211	0.042	-0.012	-0.061	0.01	-0.005	0.076	-0.054	-0.179	-0.036	-0.112	0.035	0.168
Leptotrichia goodfellowii	-0.085	0.075	-0.085	0.114	-0.037	0.076	-0.128	-0.075	0.001	-0.07	-0.164	-0.058	-0.028	0.038	0.028	-0.078	-0.101	-0.091	0.067	-0.074	0.006	-0.096	-0.102	-0.052	-0.167	0.089	-0.164	0.042	-0.103	-0.098	0.009	0.019	-0.016	0.153	-0.061	0.14	0.035	0.047	-0.022	0.008	-0.037	0.034	-0.02	-0.087	0.074	-0.034	-0.016	-0.025	-0.029
Leptotrichia hongkongensis	0.196	-0.024	-0.096	0.063	-0.057	-0.08	0.145	-0.13	-0.108	0.131	0.069	-0.072	0.032	-0.048	0.043	-0.075	0.014	0.053	-0.024	0.05	0.04	0.08	-0.071	-0.037	-0.034	0.107	0.049	0.022	0.158	0.061	0.032	0.008	0.071	-0.121	-0.011	-0.115	-0.087	-0.02	0.138	0.052	-0.112	0.105	-0.034	-0.089	-0.009	-0.04	-0.164	0.012	-0.077
Leptotrichia shahii	0.087	0.014	0.027	0.058	-0.01	-0.113	-0.066	-0.12	0.007	0.107	-0.075	-0.081	-0.003	0.036	-0.071	-0.029	0.11	0.097	-0.083	-0.01	0.047	-0.001	-0.103	-0.001	0.056	-0.013	0.088	0.026	0.049	0.067	-0.118	-0.048	0.1	-0.043	0.13	0.172	-0.087	-0.008	-0.101	-0.038	-0.121	-0.227	-0.002	0.126	-0.037	-0.059	-0.049	0.148	0.09
Leptotrichia sp. oral taxon 212	0.107	0.098	-0.164	0.071	0.175	-0.042	0.068	0.113	-0.094	-0.073	-0.042	0.036	-0.099	-0.06	0.167	-0.083	0.117	0.038	0.058	0.13	0.027	-0.046	-0.176	-0.031	0.183	0.003	-0.053	-0.096	-0.04	-0.004	-0.009	-0.116	0.002	0.112	-0.103	-0.114	0.003	-0.133	-0.019	-0.013	-0.017	0.07	0.046	0.007	0.023	0.029	-0.005	-0.032	0.077
Leptotrichia sp. oral taxon 218	-0.203	-0.07	-0.072	0.064	0.009	0.092	0.031	0.008	-0.082	0.043	0.089	0.121	0.05	0.123	0.008	0.07	-0.057	-0.123	-0.123	0.105	0.081	0.067	0.048	-0.172	-0.124	0.148	-0.052	-0.124	-0.096	-0.01	0.031	0.04	-0.066	-0.13	0.009	0.066	0.092	-0.008	-0.044	-0.11	0.044	0.004	-0.206	0.01	0.01	-0.036	-0.011	0.044	0.052
Leptotrichia sp. oral taxon 219	-0.012	-0.097	-0.003	-0.048	-0.025	-0.035	0.013	-0.033	0.021	0	0.107	0.054	-0.042	-0.131	0.108	-0.022	0.027	-0.028	-0.006	-0.104	-0.027	0.083	0.016	0.012	0	0.001	-0.02	0.019	0.068	0.052	-0.068	-0.115	-0.212	-0.034	0.141	-0.083	0.019	-0.092	-0.056	0.136	-0.007	0.033	0.012	0.108	0.01	0.126	-0.03	-0.138	0.022
Leptotrichia sp. oral taxon 223	0.048	0.225	-0.063	0.087	-0.018	0.091	0.001	0.048	0.169	-0.078	0.068	-0.003	0.034	0.019	-0.026	-0.11	-0.151	0.009	-0.032	0.026	-0.061	-0.119	-0.026	-0.085	-0.056	-0.051	-0.092	-0.134	0.088	0.039	-0.065	-0.063	-0.101	0.036	-0.105	0.078	-0.091	-0.072	-0.065	-0.025	-0.04	-0.005	-0.034	-0.063	0.139	-0.008	-0.057	0.196	0.058
Leptotrichia sp. oral taxon 498	0.1	0.065	0.138	-0.014	-0.004	0.007	0.028	-0.201	0.041	0.057	-0.205	0.042	0.045	0	-0.047	-0.121	-0.121	-0.023	-0.046	0.079	0.095	0.009	-0.022	-0.092	-0.13	0.088	-0.094	-0.072	-0.129	-0.042	0.047	-0.118	0.082	0.07	0.05	0.099	-0.025	0.09	0.016	0.073	0.032	0.119	0.044	0.045	0.171	-0.042	0.026	0.069	0.003
Leptotrichia wadei	-0.012	-0.026	0.044	-0.042	0.072	0.216	0.036	0.037	0.033	-0.016	-0.04	-0.058	-0.042	-0.127	0.089	-0.055	0.014	-0.066	-0.022	-0.012	0.098	0.018	0.091	-0.023	-0.003	0.009	-0.087	-0.047	-0.004	-0.062	0.037	0.016	0.022	0.049	0.026	-0.145	0.046	-0.023	-0.139	-0.008	0.027	0.055	0.074	-0.05	-0.041	-0.045	-0.067	0.018	-0.072
Megasphaera micronuciformis	0.101	-0.089	-0.018	-0.128	-0.001	-0.029	-0.036	0.149	0.006	0.079	-0.105	0.157	-0.015	0.041	-0.033	-0.095	-0.017	0.073	0.066	0.035	0.035	0.01	-0.017	-0.014	-0.038	0.019	0.049	-0.039	0.025	0.075	-0.194	-0.031	-0.039	0.024	-0.047	0.027	-0.016	-0.001	-0.132	0.049	0.034	-0.032	0.143	0.143	-0.018	-0.023	-0.071	-0.177	-0.034
Microbacterium flavescens	0.11	-0.056	0.124	-0.03	-0.092	-0.005	0.042	0.078	0.047	-0.224	0.133	0.05	0.016	0.047	-0.06	-0.218	0.052	0.094	-0.075	0.072	-0.082	-0.036	-0.081	-0.014	-0.003	-0.105	-0.11	0.139	0.042	0.036	0.149	-0.101	-0.102	-0.052	-0.239	-0.039	0.092	-0.043	-0.096	0.03	-0.03	0.05	0.172	-0.013	-0.049	-0.004	-0.142	-0.023	0.049
Mogibacterium timidum	0.035	-0.079	0.209	-0.012	0.01	-0.102	0.136	0.02	-0.038	-0.035	0.092	0.006	0.015	0.047	-0.099	0.001	-0.081	-0.027	-0.206	-0.028	-0.001	0.077	-0.074	-0.15	-0.048	-0.157	-0.231	0.171	-0.043	-0.027	-0.12	0.03	-0.002	0.093	-0.006	-0.047	0.056	-0.066	0.086	-0.008	0.051	-0.037	0.057	0.092	-0.137	0.052	0.028	-0.007	-0.179
Mollicutes [G-2] sp. oral taxon 906	-0.027	0.033	0.122	-0.119	-0.096	-0.05	0.187	-0.036	-0.016	0	0.055	-0.084	-0.064	0.126	0.085	-0.013	0.016	-0.015	0.022	-0.08	0.006	-0.016	-0.043	-0.036	0.014	-0.044	-0.034	0.052	-0.031	-0.082	0.054	-0.012	-0.176	0.091	-0.108	0.087	0.018	-0.114	0.124	-0.004	0.021	-0.003	0.204	0.222	0.13	-0.127	0.007	0.03	0.09
Mycoplasma faucium	0.06	0.024	-0.117	-0.105	-0.041	-0.07	0.117	-0.03	-0.028	0.048	-0.075	-0.108	-0.037	0.011	0.025	0.074	0.106	-0.04	-0.189	-0.088	-0.157	0.03	-0.037	-0.007	-0.065	0.115	-0.02	-0.113	0.007	0.102	-0.057	0.122	-0.043	-0.14	-0.048	-0.055	0.027	-0.102	0.037	0.041	-0.099	0.076	0.034	-0.007	-0.037	-0.026	0.082	0.035	-0.021
Mycoplasma salivarium	-0.004	-0.018	-0.155	0.024	0.082	0.05	0.129	0.073	0.171	-0.052	-0.08	0.017	0.083	0.102	0.105	0.008	-0.085	-0.009	0.084	-0.069	0.016	0.045	0.062	0.121	-0.198	0.085	-0.146	-0.033	0.054	-0.12	-0.088	0.076	-0.017	0.104	0.021	-0.018	-0.018	0.035	-0.095	0.138	0.074	-0.074	-0.059	-0.018	0.125	-0.04	0.128	-0.027	0.072
Neisseria bacilliformis	-0.019	-0.173	0.065	-0.054	-0.02	0.004	-0.001	0.025	0.104	0.151	-0.033	0.08	0.024	-0.09	-0.068	0.011	0.131	0.221	-0.093	0.04	0.022	-0.009	-0.061	-0.137	-0.038	0.048	0.027	-0.105	0.053	0.004	0.005	0.068	-0.058	0.036	0.115	-0.019	-0.153	0.065	0.021	-0.073	-0.08	0.059	-0.098	0.11	-0.025	0.149	-0.045	-0.081	0.158
Neisseria elongata	0.214	0.018	0.024	-0.111	0.025	0.003	0.1	0.004	-0.023	0.066	0.052	0.098	0.013	0.065	0.1	0.042	0.033	0.043	0.02	-0.159	-0.061	-0.057	-0.081	-0.068	-0.085	-0.312	-0.175	-0.136	0.036	-0.019	-0.008	-0.162	-0.018	0.076	-0.095	-0.018	-0.156	-0.101	0.137	-0.065	0.004	0.103	-0.054	0.039	-0.011	-0.003	-0.022	-0.02	-0.019
Neisseria flava	0.307	-0.069	0.148	0.02	0.002	-0.069	-0.036	0.082	0.025	0	-0.066	-0.011	-0.089	0.027	-0.063	0.032	0.111	0.082	0.033	-0.128	-0.137	-0.107	0.065	-0.021	-0.025	-0.207	-0.043	-0.023	-0.113	-0.037	0.086	-0.05	-0.063	-0.048	0.059	-0.228	-0.184	-0.059	-0.035	0.024	-0.136	0.076	0.06	0.125	-0.015	0.082	-0.052	-0.07	0.155
Neisseria oralis	0.101	-0.051	0.093	0.025	0.079	0.076	-0.057	-0.015	-0.011	0.024	0.042	-0.13	-0.113	0.117	0.025	-0.001	-0.04	0	-0.144	0.107	-0.096	0.133	0.133	-0.024	-0.064	0.021	-0.094	-0.022	-0.03	0.006	-0.029	-0.076	0.11	-0.013	0.033	-0.166	-0.063	0.036	0.137	-0.042	-0.038	-0.019	0.056	-0.012	0.001	-0.077	-0.047	0.065	0.187
Neisseria subflava	0.079	0.019	-0.101	-0.033	-0.033	0.171	-0.13	0.048	0.013	0.095	-0.097	0.006	-0.065	0.053	0.099	0.045	-0.219	0.013	0.076	-0.044	-0.059	-0.107	0.183	0.025	0.036	-0.155	-0.144	-0.069	-0.096	0.053	-0.054	0.035	0.064	-0.077	0.036	0.064	-0.048	-0.019	-0.019	0.187	-0.044	0.076	0.006	-0.021	-0.089	0.026	0	0.016	0.211
Ochrobactrum anthropi	-0.049	-0.046	-0.152	-0.056	-0.03	0.084	0.013	-0.031	0.046	0.131	-0.125	-0.004	-0.029	-0.061	0.098	0.033	-0.062	0.06	0.023	0.001	-0.041	0.006	0.148	-0.09	-0.031	-0.036	0.084	-0.031	0.092	-0.028	0.071	-0.076	-0.105	-0.043	-0.015	-0.093	-0.056	-0.093	-0.06	0.053	-0.017	0.018	-0.028	0.158	0.085	-0.011	-0.018	-0.01	-0.02
Olsenella sp. oral taxon 807	0.001	0.105	-0.128	-0.023	-0.03	-0.011	0.039	0.055	-0.083	-0.036	0.079	-0.091	0.018	-0.005	0.043	-0.025	0.009	0.012	0.025	0.09	0.051	-0.015	-0.097	0.059	0.022	-0.011	-0.014	-0.038	-0.162	0.024	-0.069	0.065	-0.134	-0.117	0.011	0.142	0.036	0.126	-0.2	0.243	0.117	-0.111	-0.032	0.086	-0.087	-0.119	-0.088	-0.042	0.171
Olsenella uli	0.018	-0.024	-0.046	-0.191	-0.021	-0.005	-0.042	0.006	0.164	-0.002	-0.071	-0.026	-0.089	-0.067	-0.044	-0.084	0.022	-0.022	0.082	0.041	-0.064	0.118	0.007	0.087	-0.024	0.068	0.018	-0.047	0.011	0.045	-0.094	0.09	-0.047	0.045	-0.001	0.003	-0.032	-0.004	-0.027	-0.014	-0.014	0.037	-0.094	0.087	0.048	-0.015	-0.031	-0.071	0.053
Oribacterium sp. oral taxon 078	0.154	0.095	0.005	-0.031	-0.232	-0.029	0.055	0.071	0.015	-0.067	-0.036	-0.068	0.048	0.047	-0.006	-0.035	0.105	0.06	0.192	-0.114	0.007	-0.023	-0.069	-0.043	0.048	-0.031	-0.059	0.083	0.043	0.101	-0.006	0.084	-0.106	0.003	-0.14	-0.026	-0.036	0.026	0.063	-0.039	0.037	0.028	-0.022	0.02	-0.065	-0.049	-0.092	0.045	0.148
Oribacterium sp. oral taxon 102	0.039	0.001	-0.089	-0.005	0.053	0.002	0.026	0.121	0.032	-0.05	0.018	-0.013	0.052	0.069	0.034	-0.052	0.035	0.036	0.056	0.035	-0.188	0.113	-0.027	0.093	0.044	0.129	-0.105	-0.056	-0.217	0	0.003	-0.07	0.096	-0.019	-0.02	-0.004	-0.119	-0.081	-0.021	-0.133	0.033	0.064	-0.075	0.117	-0.076	0.161	0.036	-0.084	0.031
Ottowia sp. oral taxon 894	0.001	-0.003	0.053	-0.149	-0.067	-0.074	0.026	-0.041	-0.053	0.08	0.018	0.155	0.001	0.028	0.005	-0.028	0.044	0.068	-0.002	-0.09	-0.101	-0.124	-0.099	-0.077	0.07	-0.034	-0.025	-0.036	0.097	0.067	0.045	-0.043	-0.115	-0.002	0.014	0.053	-0.099	-0.094	0.094	0.05	0.084	0.1	0.041	0.024	0.017	-0.07	0.162	-0.038	-0.137
Parvimonas micra	-0.148	-0.067	0.022	0.16	0.008	-0.139	0.039	0.088	0.022	0.137	0.021	-0.015	-0.012	0.127	-0.111	0.101	-0.007	0.008	-0.065	0	0.13	0.029	0.046	-0.136	-0.04	0.105	-0.166	-0.289	-0.037	0.088	-0.01	0.146	0.024	-0.006	0.07	-0.018	0.019	-0.071	0.02	-0.06	0.077	-0.111	-0.067	0.103	0.072	-0.08	-0.106	-0.088	-0.086
Parvimonas sp. oral taxon 110	0.051	0.036	-0.02	-0.029	0.001	0.035	-0.008	-0.036	-0.077	0.011	-0.02	-0.09	0.052	-0.068	0.119	0.108	0.158	-0.057	0.094	-0.039	0.064	0.109	0.019	0.169	0.018	-0.129	0.053	-0.014	0.008	-0.142	-0.193	0.081	-0.034	-0.053	-0.001	-0.024	-0.092	0.02	-0.117	0.099	-0.158	0.077	-0.122	-0.064	-0.158	-0.065	0.024	-0.081	-0.037
Peptococcus sp. oral taxon 168	-0.027	-0.032	-0.03	0.077	0.017	0	0.104	-0.242	0.03	-0.034	0.056	-0.027	-0.026	0.068	-0.04	0.066	-0.129	-0.049	-0.043	0.128	-0.032	0.008	0.009	-0.042	0.045	0.026	-0.059	0.235	-0.125	-0.032	0.051	0.004	-0.031	0.089	-0.01	-0.018	-0.032	-0.052	0.047	-0.077	0.097	0.018	-0.097	0.039	-0.016	-0.019	0.061	0.1	0.056
Peptoniphilaceae [G-1] sp. oral taxon 113	-0.015	-0.144	-0.015	-0.019	-0.038	0.131	-0.033	-0.011	0.158	-0.089	-0.07	-0.071	0.108	-0.04	0.025	-0.017	-0.02	-0.072	-0.072	0.006	-0.033	-0.086	0.01	0.026	0.079	-0.121	0.091	0.229	0.139	-0.085	-0.125	0.151	0.087	-0.168	0.068	-0.085	0.068	0.164	-0.052	0.123	-0.013	-0.023	0.04	0.037	-0.095	0.032	0.035	-0.093	-0.016
Peptostreptococcaceae [XI][G-1] [Eubacterium] infirmum	-0.06	0.058	0.056	-0.208	-0.022	0.088	-0.063	-0.089	-0.003	-0.076	0.021	-0.153	0.044	-0.018	0.13	-0.01	0.011	-0.107	0.02	0.012	-0.104	-0.024	0.063	0.044	0.134	0.06	-0.07	-0.064	0.008	0.069	0.144	-0.115	-0.03	-0.026	-0.029	0.124	0.084	0.123	0.076	-0.098	0.001	-0.029	-0.046	-0.078	-0.087	0.061	0.094	-0.052	-0.17
Peptostreptococcaceae [XI][G-1] sp. oral taxon 383	-0.028	0.035	0.129	-0.02	0.133	-0.109	-0.086	-0.121	0.05	-0.059	0.082	-0.066	-0.003	-0.051	0.091	-0.03	0.017	0.005	-0.045	0.106	0.041	-0.077	-0.017	0.015	-0.079	0.149	-0.036	-0.001	-0.114	0.028	-0.003	0.149	-0.104	0.062	-0.211	-0.071	0.112	-0.048	-0.103	-0.012	0.082	0.015	-0.054	-0.11	0.114	0.02	-0.018	-0.023	0.052
Peptostreptococcaceae [XI][G-2] sp. oral taxon 091	-0.103	0.007	-0.017	-0.039	-0.132	-0.105	-0.037	-0.054	0.052	-0.127	0.002	-0.035	0.001	-0.057	-0.021	0.013	0.038	-0.026	-0.055	-0.031	0.014	0.07	0.061	0.087	-0.111	0.027	0.1	0.033	-0.132	-0.085	0.074	-0.081	-0.138	-0.08	-0.055	0.009	0.051	0.022	-0.014	0.024	-0.116	0.172	-0.015	-0.035	0.045	-0.084	-0.056	-0.046	-0.052
Peptostreptococcaceae [XI][G-3] sp. oral taxon 495	-0.003	-0.007	0.047	0.018	0.111	0.091	0.109	0.054	-0.094	-0.039	0.033	0.046	0.062	-0.007	-0.073	-0.006	-0.07	-0.035	0.018	0.067	-0.037	0.056	-0.035	-0.085	0.07	-0.101	-0.04	0.017	-0.036	-0.056	-0.004	-0.025	-0.044	0.144	0.062	0.16	0.077	0.038	0.039	-0.091	-0.052	-0.137	-0.098	0.042	-0.003	0.06	-0.096	0.002	0.042
Peptostreptococcaceae [XI][G-3] sp. oral taxon 950	-0.063	0.051	-0.113	-0.116	-0.059	-0.005	0.015	-0.141	0.101	0.112	-0.019	0.031	0.103	-0.101	0.008	0.083	-0.212	-0.087	-0.112	-0.063	-0.072	0.033	0.013	-0.181	-0.03	0.079	0.041	0.002	0.107	0.077	0.025	-0.136	0.062	0.018	-0.135	0.095	0.065	0.153	0.073	0.08	-0.198	-0.004	-0.036	0.136	-0.077	0.044	0.002	0.001	-0.07
Peptostreptococcaceae [XI][G-5] [Eubacterium] saphenum	-0.031	0.16	-0.185	0.009	-0.083	-0.031	-0.066	-0.057	0.014	0.067	0.017	0.099	0.023	-0.1	0.104	0.011	-0.012	0.09	-0.106	-0.102	0.257	-0.028	0.14	-0.015	-0.022	-0.01	0.196	-0.013	0.184	-0.007	-0.091	-0.108	-0.076	-0.021	-0.026	-0.095	0.185	-0.06	0.132	0.012	-0.09	-0.027	-0.028	-0.13	0.038	-0.066	-0.068	-0.052	-0.2
Peptostreptococcaceae [XI][G-6] [Eubacterium] minutum	0.044	0.128	0.086	0.029	-0.026	-0.19	-0.084	0.024	0.072	0.048	0.006	0.09	-0.017	-0.025	-0.138	-0.115	-0.098	-0.063	0.069	-0.069	0.191	-0.038	0.057	-0.147	-0.047	0.105	-0.039	0.044	0.121	-0.148	-0.065	-0.061	0.147	-0.006	0.012	-0.132	-0.043	-0.1	-0.083	-0.108	-0.113	0.074	-0.124	-0.101	0.087	0.164	0.13	0.014	-0.061
Peptostreptococcaceae [XI][G-6] [Eubacterium] nodatum	0.007	0.069	-0.002	0.166	0.119	0.124	0.059	-0.13	-0.088	-0.236	0.049	-0.004	0.133	0.223	-0.035	0.029	0.03	-0.05	-0.152	0.084	0.021	-0.038	0.057	-0.029	-0.046	-0.004	0.047	-0.045	-0.019	-0.135	-0.077	-0.147	-0.117	-0.018	-0.144	-0.205	0.046	-0.028	-0.09	-0.117	0.062	0.052	-0.1	-0.004	-0.117	0.046	0.099	0.007	-0.252
Peptostreptococcaceae [XI][G-7] [Eubacterium] yurii subsps. yurii & margaretiae	0.118	-0.12	0.178	0.088	0.005	-0.135	0.072	-0.055	0.002	-0.022	-0.069	0.091	-0.027	0.07	-0.097	-0.054	-0.03	0.037	0.025	0.035	-0.036	0.006	-0.072	0.032	0.064	-0.059	0.124	0.096	-0.023	-0.07	-0.095	-0.023	-0.216	-0.078	-0.12	-0.02	-0.016	-0.118	0.027	0.034	-0.044	-0.116	-0.104	-0.027	0.064	0.003	-0.05	-0.024	0.018
Peptostreptococcaceae [XI][G-9] [Eubacterium] brachy	-0.133	-0.061	0.012	0.102	-0.046	-0.022	0.063	0.028	-0.121	0.058	-0.044	0.001	-0.028	0.165	-0.057	0.038	-0.099	0.077	0.076	-0.081	0.025	0.035	0.01	-0.154	0.014	0.139	-0.098	-0.01	0.026	0.011	-0.068	0.037	-0.018	0.016	0.026	0.001	0.072	-0.175	0	0.118	0.104	0.094	0.006	0.124	0.191	0.102	-0.064	-0.178	0.064
Peptostreptococcus stomatis	0.007	-0.075	-0.007	0.26	0.033	-0.073	-0.045	-0.061	-0.145	-0.142	0.037	-0.013	-0.125	-0.019	-0.185	-0.008	-0.02	0.019	0.026	0.009	-0.019	-0.045	0.052	0.049	0.012	-0.126	0.142	-0.154	0.004	-0.114	-0.154	0.157	0.203	0.017	-0.274	-0.037	-0.053	-0.109	-0.062	-0.1	-0.013	-0.016	-0.063	0.035	-0.205	0.035	-0.069	-0.094	-0.002
Porphyromonas catoniae	0.026	0.125	-0.064	-0.098	0.013	-0.041	0.044	-0.069	-0.033	-0.031	-0.031	0.081	-0.037	0.096	0.122	-0.109	-0.189	0.124	-0.027	-0.196	-0.129	-0.106	-0.101	-0.018	-0.034	-0.023	-0.051	-0.08	0.051	0.07	-0.085	0.015	0.019	-0.018	-0.119	0.001	0.084	0.141	0.05	-0.016	-0.095	0.045	0.01	0.004	0.032	0.079	-0.003	-0.074	-0.023
Porphyromonas endodontalis	-0.047	-0.101	-0.02	0.072	0.035	-0.014	0.063	-0.065	-0.064	0.118	-0.193	0.005	0.068	0.026	-0.1	-0.041	-0.21	-0.064	0.032	0	-0.175	0.105	-0.055	-0.063	0.047	-0.089	0.088	-0.168	-0.062	-0.052	-0.034	0.056	0.015	0.129	0.088	-0.036	0.075	-0.028	0.041	0.039	-0.036	-0.004	0.012	0.004	-0.078	0.007	0.077	-0.052	-0.143
Porphyromonas gingivalis	-0.185	-0.046	0.131	0.057	0.03	0.07	0.043	-0.038	-0.031	-0.026	-0.04	-0.039	-0.027	0.016	-0.03	-0.013	0.013	-0.174	-0.37	-0.004	0.072	0.002	0.034	0.038	0.041	-0.092	0.018	0.2	0.018	0.093	0.164	-0.029	0.06	-0.102	0.039	-0.195	0.262	0.007	0.086	0.032	-0.018	-0.034	-0.005	-0.087	-0.035	-0.045	0.23	0.052	-0.157
Porphyromonas pasteri	0.232	-0.063	-0.026	-0.029	-0.079	0.078	-0.062	0.038	-0.096	-0.044	0.02	-0.058	0.093	0.031	0.019	0.092	0.04	0.119	0.052	0.105	-0.006	-0.118	0.115	0.088	0.046	-0.013	0.121	-0.032	-0.154	0.084	0.132	-0.025	-0.044	-0.105	-0.023	-0.034	-0.121	0.016	-0.068	-0.046	-0.011	0.102	-0.062	-0.045	-0.081	0.063	0.038	0.131	0.05
Porphyromonas sp. oral taxon 285	-0.008	0.009	-0.109	-0.03	0.099	0.028	0.022	0.035	0.08	-0.077	-0.012	0.13	0.066	0.048	0.212	0.045	0.057	0.116	-0.003	-0.024	0.003	0.099	-0.154	-0.049	0.042	-0.004	-0.169	-0.208	0.053	-0.037	-0.083	0.009	0.241	-0.022	-0.038	0.166	-0.083	0.084	0.045	0.076	0.023	-0.09	-0.018	-0.019	-0.054	0.091	-0.01	-0.042	-0.119
Porphyromonas uenonis	0.008	-0.005	-0.192	0	0.089	0.013	-0.093	-0.031	0.025	-0.021	0.166	0	0.116	-0.164	0.142	0.042	0.047	0.071	-0.076	0.048	0.021	0.066	0.038	0.173	-0.036	0.075	0.033	-0.014	-0.028	0.078	-0.041	-0.141	-0.075	0	-0.011	0.109	0.034	-0.069	0.069	-0.012	0.043	0.006	-0.056	0.196	-0.018	-0.028	-0.04	-0.118	-0.003
Prevotella baroniae	-0.014	-0.007	-0.033	-0.13	-0.038	0.077	0.052	0.043	-0.137	-0.016	0.087	0.025	-0.1	0.024	-0.065	-0.161	-0.058	0.097	0.101	-0.027	0.054	-0.087	-0.043	-0.018	0.056	0.026	0.003	-0.116	0.137	-0.028	0.143	0.01	0.072	-0.016	-0.159	0.179	0.069	0.011	-0.058	-0.077	-0.08	-0.124	-0.032	-0.109	-0.011	0.036	-0.081	-0.16	0.03
Prevotella buccae	-0.031	-0.022	-0.005	0.131	-0.012	0.105	0.041	-0.036	-0.011	0.096	0.017	0.027	0.02	-0.15	0.087	-0.122	0.06	0.104	-0.042	0.076	-0.085	-0.096	0.005	0.003	-0.067	0.012	0.096	-0.085	-0.175	0.103	0.222	0.013	0.052	-0.137	0.125	0.103	-0.084	-0.078	-0.008	-0.139	0.135	0.152	0.026	-0.07	0.07	0.16	-0.055	0.014	0.028
Prevotella dentalis	-0.015	0.067	-0.066	0.126	0.051	0.071	-0.079	-0.041	-0.107	-0.039	0.137	-0.003	-0.083	0.09	0.025	0.082	0.035	0.027	0.034	0.12	-0.117	0.092	-0.001	0.118	-0.061	-0.01	0.15	0.009	-0.19	-0.057	0.063	0.049	-0.008	-0.013	0.053	-0.003	-0.124	-0.039	-0.093	-0.009	-0.073	-0.065	-0.088	-0.021	-0.042	0.003	-0.023	0.017	0.017
Prevotella denticola	0.046	-0.029	-0.073	-0.052	-0.071	0.048	0.09	0.189	0.05	-0.085	0.141	-0.018	-0.12	-0.1	0.103	-0.039	0.067	-0.117	0.103	0.186	-0.121	0.184	0.023	0.063	0.086	0.04	-0.107	0.175	0.069	0.033	0.098	0.071	-0.025	-0.015	-0.141	0.054	-0.096	0.026	-0.125	0.094	-0.061	-0.06	-0.171	0.007	-0.064	0.07	-0.155	-0.104	-0.041
Prevotella fusca	-0.027	-0.083	-0.02	-0.064	0.037	-0.06	0.122	-0.123	-0.054	-0.033	0.047	-0.045	-0.075	0.102	-0.089	0.106	-0.095	-0.077	-0.194	-0.109	0.038	-0.065	-0.06	-0.003	-0.051	-0.092	-0.009	0.039	-0.009	-0.07	-0.085	-0.068	-0.092	-0.029	-0.12	0.024	0.078	-0.122	-0.03	0.028	-0.049	-0.027	0.005	-0.074	-0.043	-0.014	0.053	-0.055	-0.063
Prevotella intermedia	0.075	-0.035	0.02	0.269	-0.005	-0.071	0.026	-0.104	-0.034	-0.067	0.071	-0.047	0.037	0.004	-0.079	0.1	0.048	0.056	-0.158	-0.069	0.027	-0.057	-0.072	0.059	-0.176	-0.086	-0.085	-0.126	-0.123	0.031	0.003	0.126	0.049	-0.024	-0.055	0.015	-0.024	-0.155	-0.051	-0.005	0.072	-0.094	0.037	0.014	0.021	-0.068	0.022	0.017	-0.117
Prevotella loescheii	-0.137	-0.115	0.123	0.013	0.033	0.08	-0.055	-0.008	-0.111	-0.066	0.005	-0.046	0.005	-0.018	-0.043	0.086	-0.027	-0.047	0.156	0.068	0	-0.089	0.026	-0.121	-0.022	0.004	-0.075	0.104	0.077	-0.133	0.129	0.112	-0.036	0.002	0.158	-0.008	0.079	0.077	0.04	0.01	-0.054	0.006	0.036	-0.056	0.194	0.036	-0.042	-0.005	-0.061
Prevotella maculosa	0.039	-0.02	-0.177	-0.159	-0.026	0.063	-0.06	0.027	0.05	0.004	-0.112	0.017	0.032	-0.145	0.015	0.014	-0.048	0.033	-0.18	-0.172	-0.082	-0.06	-0.155	-0.06	0.043	-0.139	0.004	-0.09	0.063	0.015	0.076	0.232	-0.111	0.013	-0.066	-0.037	-0.057	0	-0.041	0.145	-0.049	-0.119	-0.11	-0.079	-0.034	-0.04	-0.011	-0.074	-0.006
Prevotella marshii	0.047	-0.118	-0.107	-0.048	-0.091	0.076	-0.132	-0.001	-0.046	-0.175	-0.105	0.25	-0.038	0.088	-0.153	-0.06	-0.163	0.127	0.049	0	-0.05	-0.047	-0.022	-0.073	-0.045	0.016	-0.027	0.009	-0.074	0.067	-0.176	-0.015	-0.055	0.055	0.133	-0.115	0.009	-0.104	-0.113	0.001	-0.078	-0.049	0.048	-0.046	0.016	-0.045	0.092	0	0.061
Prevotella melaninogenica	0.105	0.013	0.023	-0.167	0.016	-0.092	-0.019	-0.023	0.099	0.047	-0.001	-0.046	-0.004	0.004	0.022	-0.092	0.012	-0.012	-0.29	-0.071	0.16	-0.061	0.03	0.059	0.03	-0.052	-0.12	-0.001	0.125	0.093	0.047	0.124	-0.004	-0.089	-0.001	-0.048	0.069	0.014	0.108	0.02	-0.025	0.036	-0.044	-0.206	-0.24	0.055	0.115	0.074	-0.023
Prevotella nigrescens	0.108	0.019	-0.064	-0.009	0.016	-0.084	0.035	0.006	-0.033	-0.122	-0.182	-0.093	-0.003	0.016	-0.02	0.048	-0.084	-0.022	0.159	0.079	-0.05	-0.084	0.127	0.007	-0.053	0.113	-0.044	0.049	0.053	-0.041	0.006	-0.188	0.063	-0.037	0.023	0.058	0.178	0.02	-0.062	0.025	-0.033	0.217	-0.007	0.114	0.038	-0.014	0.082	0.032	-0.115
Prevotella oralis	-0.01	-0.128	0.121	-0.038	0.036	-0.003	-0.042	-0.005	0.07	-0.111	-0.026	0.063	-0.062	-0.062	-0.018	-0.069	-0.058	-0.145	0.043	0.136	0.044	0.162	0.072	0.052	0.071	0.069	0.061	-0.013	-0.1	-0.089	-0.028	0.115	-0.027	-0.071	0.028	-0.021	0.044	0.101	0.027	0.029	0.026	0.01	-0.01	0.003	0.068	0.027	0.146	-0.193	0.054
Prevotella oris	0.006	0.073	-0.019	-0.099	-0.058	0.233	0.14	0.069	-0.071	0.066	-0.106	-0.015	0.05	-0.043	0.089	-0.134	0.107	0.1	0.214	0.132	-0.05	-0.048	-0.131	-0.067	-0.006	-0.15	-0.077	-0.064	-0.215	-0.056	0.015	0.066	0.083	-0.102	0.096	0.264	-0.449	0.086	0.053	0.113	-0.058	0.012	-0.061	-0.066	-0.071	-0.007	-0.135	-0.014	0.125
Prevotella pleuritidis	-0.048	0.05	0.049	0.013	0.033	-0.127	-0.046	0.008	-0.137	-0.122	0.007	-0.108	0.06	0.166	-0.118	0.03	-0.044	0.05	-0.085	-0.106	-0.006	-0.024	-0.04	-0.13	0.021	0.156	0.184	-0.039	0.038	0.02	-0.031	0.041	-0.111	0.155	0.1	0.071	0.355	0.027	0.154	-0.001	0.121	-0.056	0.099	0.034	0.162	-0.05	0.091	-0.093	-0.169
Prevotella saccharolytica	0.185	-0.216	-0.082	-0.096	0.013	-0.017	-0.001	-0.05	0.028	-0.116	0.113	0.038	-0.032	0.07	-0.09	-0.119	0.018	-0.011	0.006	-0.094	0.03	-0.073	-0.065	0.056	-0.025	-0.155	-0.098	0.012	-0.022	0.122	0.181	-0.082	-0.079	0.035	-0.106	0.089	-0.128	0.126	0.121	0.088	0.02	0.188	-0.106	0.009	0.028	0.095	-0.034	0.071	0.027
Prevotella salivae	0.115	-0.049	0	0.001	0.002	-0.04	-0.173	-0.028	0.079	0.076	-0.088	0.158	0.044	-0.127	0.044	-0.06	0.052	-0.027	-0.022	-0.023	-0.057	0.036	-0.109	0.072	-0.043	-0.098	-0.007	0.029	-0.011	0.053	-0.038	0.065	-0.042	0.042	-0.079	-0.143	0.02	0.131	0.102	-0.074	-0.155	-0.025	0.018	0.057	0.122	0.091	0.014	0.147	0.041
Prevotella sp. oral taxon 304	0.11	0.176	-0.001	-0.007	-0.011	-0.162	-0.037	-0.133	0.023	-0.028	0.009	-0.051	0.02	-0.086	0.178	-0.037	-0.024	0.01	0.006	-0.024	-0.027	-0.03	-0.134	0.104	-0.071	0.026	-0.015	-0.08	-0.048	0.017	0.038	0.105	-0.062	0.009	-0.117	-0.03	-0.048	-0.134	-0.098	0.133	-0.016	0.008	-0.018	-0.063	0.067	0.056	-0.024	-0.079	-0.054
Prevotella sp. oral taxon 315	-0.088	-0.076	0.126	0.067	-0.079	-0.005	-0.019	0.038	0.078	-0.059	0.066	0.002	-0.07	-0.051	-0.049	-0.075	-0.109	0.051	0.074	-0.064	-0.082	0.024	0.014	0.005	0.022	0.02	-0.061	0.022	0.01	0.001	-0.021	-0.046	-0.143	0.054	-0.054	-0.023	-0.03	-0.075	-0.145	0.003	0.101	0.029	0.034	0.046	0.043	-0.083	0.08	0.085	-0.009
Prevotella sp. oral taxon 317	-0.069	0.074	-0.075	-0.036	-0.082	0.122	0.048	0.18	-0.109	-0.192	-0.079	-0.094	0.059	-0.023	0.115	0.017	-0.027	0.028	0.325	-0.046	0.024	-0.165	-0.041	0.128	0.123	-0.009	0.134	0.006	-0.025	0.009	0.032	0.081	0.056	0.026	0.034	0.186	-0.136	0.085	-0.125	-0.089	0.046	-0.134	0.097	-0.094	-0.021	-0.024	-0.114	0.016	0.086
Prevotella sp. oral taxon 376	0.059	-0.063	0.088	0.106	-0.021	0.015	-0.045	0.098	-0.037	-0.014	-0.011	-0.008	0.038	0.039	-0.059	-0.129	-0.088	-0.007	0.164	0.1	0.052	0.028	0.08	-0.071	0.059	0.004	-0.06	0.053	-0.026	0.002	-0.013	0.013	-0.115	-0.07	0.052	-0.128	-0.116	0.07	-0.107	0.075	0.039	-0.07	-0.167	0.02	0.001	-0.065	0.002	-0.055	0.045
Prevotella sp. oral taxon 443	-0.004	-0.148	-0.066	0.041	0.029	0.074	-0.01	0.051	0.007	-0.013	0.043	0.027	-0.037	-0.128	0.098	-0.061	0.017	0.141	-0.031	0.097	0.036	-0.164	-0.037	0.004	-0.058	-0.079	-0.023	0.059	0.042	-0.092	0.083	0.055	-0.023	-0.046	-0.07	-0.016	0.027	0.003	-0.102	0.001	0.027	0.029	-0.101	0.035	-0.073	-0.009	-0.042	-0.009	0.096
Prevotella sp. oral taxon 472	-0.041	0.07	-0.196	0.006	-0.076	0.187	0.101	0.166	-0.094	-0.047	-0.046	0.016	-0.17	0	-0.17	0.11	-0.003	0.124	0.044	0.077	-0.105	-0.014	0.116	-0.024	0.039	-0.065	-0.008	0.024	-0.066	-0.04	-0.094	0.037	0.034	-0.089	0.02	0.019	-0.163	-0.012	-0.013	0.092	-0.064	-0.003	-0.015	0.029	-0.083	-0.048	0.002	0.127	0.06
Prevotella sp. oral taxon 475	-0.114	0.074	-0.008	-0.014	0.034	0.001	-0.003	-0.008	0.083	-0.163	-0.165	-0.014	0.045	0.076	-0.045	-0.103	0.052	-0.035	-0.036	0.06	-0.006	-0.01	-0.04	0.025	-0.134	0.152	0.023	0.155	0.045	-0.028	-0.039	-0.004	-0.146	0.177	-0.146	0.024	0.038	0.007	0.095	-0.127	-0.029	-0.063	0.013	0.026	0.062	-0.081	0.011	-0.03	-0.142
Prevotella sp. oral taxon 515	0.095	-0.075	0.017	-0.019	-0.085	0.031	0.038	-0.082	-0.011	-0.036	-0.003	0.041	0.04	-0.117	0.101	0.01	-0.051	-0.149	0.015	-0.126	-0.005	0.019	-0.015	0.09	-0.062	0.113	-0.015	0.04	-0.161	0.074	-0.038	-0.184	0.018	0.039	0.02	-0.02	0.014	-0.047	-0.039	-0.002	0.057	0.056	0.054	0.091	-0.093	-0.066	0.098	0.036	0.092
Prevotella sp. oral taxon 526	0.028	-0.094	-0.089	0.09	0.068	-0.021	-0.018	0.005	0.036	-0.162	0.139	-0.012	-0.024	0.03	0.01	0.026	0.045	0.007	-0.093	0.152	0.028	-0.053	0.107	0.041	-0.043	-0.019	0.043	0.005	0.063	-0.162	0.053	-0.087	-0.018	-0.024	-0.11	-0.099	0.009	-0.034	0.091	0.007	0.251	0.076	0.055	-0.123	-0.108	0.026	0.008	-0.001	-0.117
Prevotella veroralis	0.061	-0.006	-0.012	0.027	0.1	-0.028	-0.051	-0.065	0.007	-0.048	0.071	-0.089	0.064	0.031	-0.007	0.046	-0.021	0.008	-0.026	-0.11	-0.012	-0.063	-0.031	0.009	0.13	-0.011	0.019	0.097	-0.111	0.047	-0.002	-0.114	0.149	0.05	0.032	-0.048	-0.058	0.003	0.032	0.103	0.126	-0.133	0.014	-0.012	-0.024	0.109	-0.094	0.006	-0.062
Propionibacterium acidifaciens	0.028	-0.051	-0.089	-0.052	-0.012	0.086	-0.029	-0.08	0.055	-0.034	-0.07	0.01	-0.004	-0.01	0.048	0.109	0.005	0.05	0.131	-0.079	0.127	-0.15	0.027	0.154	-0.159	0.059	0.073	-0.044	-0.019	0.159	-0.071	0.012	0.008	-0.016	-0.072	0.057	0.05	-0.045	0.005	0.043	0.013	0.069	0.022	-0.029	0.086	-0.176	0.197	-0.105	-0.128
Propionibacterium acnes	0.096	0.132	0.03	-0.043	0.223	-0.048	-0.195	0.085	-0.006	-0.038	0.009	-0.07	-0.124	-0.042	-0.044	-0.093	-0.068	0.055	-0.004	-0.065	0.021	-0.087	0.05	-0.012	0.085	-0.052	-0.028	-0.174	-0.021	0.062	0.007	-0.181	-0.039	0.067	-0.05	-0.123	0.096	-0.074	-0.052	-0.017	-0.017	0.019	0.149	0.007	-0.066	-0.048	-0.041	-0.062	-0.004
Propionibacterium propionicum	0.107	-0.074	-0.008	-0.05	0.089	-0.011	-0.058	0.108	0.119	-0.071	-0.021	-0.073	0.029	0.007	0.195	-0.059	0.11	0.007	0.088	-0.031	0.082	0	-0.05	0.019	0.049	0.149	-0.082	-0.063	-0.045	-0.066	0.027	0.023	-0.004	0.011	-0.101	0.103	-0.011	0.138	0.06	-0.213	-0.065	0.045	0.016	0.067	-0.164	0.085	-0.036	-0.199	0.052
Propionibacterium sp. oral taxon 194	0.071	-0.004	-0.071	0.06	0.13	0.068	0.174	0.007	0.022	-0.135	0.132	-0.07	0.189	-0.045	-0.001	-0.007	-0.033	0.031	0.019	-0.094	-0.001	-0.089	-0.079	0.159	-0.033	-0.041	0.11	0.096	0.057	0.072	0.073	-0.07	0.075	-0.012	-0.056	-0.054	-0.021	-0.072	0.056	0.1	0.072	-0.001	0.069	0.144	0.047	-0.052	0.047	0.043	-0.062
Pseudoramibacter alactolyticus	0.026	0.094	0.017	0.028	0.032	-0.065	-0.077	-0.077	0.138	-0.113	-0.116	-0.062	0.022	-0.027	-0.013	0.093	0.039	-0.124	-0.075	-0.049	0.049	0.091	0.035	0.079	0.025	-0.108	0.202	0.006	-0.031	-0.058	-0.05	-0.035	-0.105	0.048	-0.035	-0.012	-0.002	0.031	0	-0.024	-0.105	0.059	-0.019	-0.107	0.048	-0.073	0.18	-0.057	-0.031
Pyramidobacter piscolens	-0.034	0.036	-0.036	-0.075	0.004	0.07	-0.146	-0.144	0.066	0.06	-0.006	-0.113	-0.077	-0.031	0.037	-0.032	-0.092	-0.103	0.156	-0.111	0.006	0.179	-0.013	-0.019	0.075	-0.011	-0.071	-0.077	0.033	-0.108	-0.007	0.041	0.007	-0.071	-0.08	-0.024	-0.087	0.06	-0.066	-0.061	0.016	0.094	-0.118	-0.1	0.025	-0.018	-0.059	-0.106	-0.022
Rothia dentocariosa	0.079	-0.192	-0.064	-0.071	0.02	-0.15	0.056	-0.062	-0.013	0.031	0.069	0.089	-0.037	0.081	-0.047	-0.016	0.027	-0.079	-0.05	-0.104	-0.181	0.084	0.077	0.054	0.043	0.01	0.073	-0.026	-0.025	-0.002	-0.007	0.025	-0.055	-0.122	-0.152	0.02	0.005	0.078	0.046	-0.084	-0.126	0.014	0.091	0.015	0.062	0.001	0.015	-0.078	0.125
Rothia mucilaginosa	0.073	-0.015	-0.004	-0.038	0.076	0.03	0.023	-0.036	0.09	-0.001	0.008	-0.051	0.086	-0.009	-0.127	-0.014	0.112	-0.141	-0.172	-0.112	0	-0.057	-0.021	-0.116	-0.03	-0.08	0.056	-0.039	0.121	-0.09	-0.065	-0.013	-0.026	-0.054	0.18	-0.044	-0.029	-0.022	-0.033	0.052	0.021	-0.009	-0.117	0.065	-0.038	0.022	-0.051	0.159	-0.016
Ruminococcaceae [G-1] sp. oral taxon 075	-0.024	-0.013	0.103	0.098	-0.088	-0.025	0.042	-0.031	-0.025	-0.076	0.007	0.058	-0.102	0.055	0.025	-0.054	-0.048	-0.074	-0.02	-0.051	-0.102	-0.088	0.058	-0.016	-0.056	0.065	0.206	-0.023	-0.015	-0.157	-0.046	0.013	-0.048	-0.023	0.059	-0.136	0.016	0.02	-0.043	-0.086	-0.182	0.018	0.107	0.043	0.03	-0.016	-0.105	-0.181	-0.044
SR1 [G-1] sp. oral taxon 345	0	-0.044	-0.03	-0.045	0.044	-0.115	0.075	-0.089	0.151	0	-0.005	0.007	-0.059	0.026	0.17	-0.101	-0.089	0.208	-0.062	-0.049	-0.063	-0.056	0.107	0.069	0.195	0.049	0.067	-0.01	0.043	-0.033	-0.068	-0.067	-0.103	0.191	-0.017	-0.051	-0.056	-0.069	0.106	-0.135	-0.152	-0.033	0.039	0.058	0.008	0.141	-0.066	-0.082	0.033
Scardovia wiggsiae	-0.011	-0.128	0.081	-0.134	0.034	0.184	0.058	0.08	-0.153	0.05	0.062	0.017	0.105	-0.049	-0.043	-0.027	-0.066	0.068	0.019	0.047	-0.118	0.1	-0.088	0.003	0.031	0.094	-0.019	0.057	-0.051	0.067	-0.018	-0.155	-0.034	-0.013	-0.071	-0.023	0.069	0.013	-0.01	-0.091	-0.031	-0.046	-0.032	0.107	-0.037	-0.123	0.085	0.081	-0.033
Selenomonas artemidis	-0.027	0.085	0.068	-0.17	0.055	0.061	-0.04	-0.011	-0.121	-0.035	0.014	0.134	0.177	0.036	-0.021	0.024	-0.022	-0.137	0.022	0.063	-0.128	0.107	-0.138	-0.056	0.143	0.104	-0.05	-0.057	-0.005	-0.071	-0.101	-0.14	-0.15	0.057	0.181	0.193	-0.004	0.213	0.022	0.038	0.031	-0.06	-0.008	-0.107	0.101	0.03	-0.011	-0.028	0.043
Selenomonas noxia	-0.004	0.127	-0.076	-0.081	-0.052	0.123	-0.002	0.114	-0.096	-0.086	0.02	0.069	-0.038	0.007	-0.125	0.061	0.064	0.005	0.015	-0.014	-0.138	-0.082	0.016	0.006	-0.029	0.021	-0.045	0.118	0.023	0.056	-0.153	0.039	0.1	0.055	0.009	0.175	-0.007	-0.037	-0.062	-0.03	-0.005	-0.059	0.04	-0.063	0.146	0.025	-0.151	0.103	0.012
Selenomonas sp. oral taxon 136	0.089	0.045	-0.041	-0.039	0.006	-0.047	0.015	-0.065	-0.147	-0.087	-0.011	-0.089	0.015	-0.029	0.088	0.021	-0.054	-0.124	-0.006	-0.041	-0.075	-0.054	-0.135	-0.07	0.109	-0.079	-0.007	-0.103	-0.101	0.096	0.009	-0.066	0.105	-0.023	0.066	-0.034	-0.027	-0.004	0.025	0.122	-0.095	-0.204	0.171	-0.088	-0.031	-0.068	-0.002	0.081	0.108
Selenomonas sp. oral taxon 501	0.02	-0.015	-0.036	-0.054	-0.031	-0.022	-0.066	-0.049	0.06	-0.053	-0.071	0.071	-0.072	-0.172	-0.054	0.095	0.129	0.025	-0.007	-0.047	-0.121	0.001	0.068	-0.107	0.058	-0.045	0.047	-0.126	0.027	-0.12	-0.08	-0.001	0.019	-0.137	0.036	0.023	-0.058	-0.098	0.025	-0.125	0.134	-0.102	0.033	-0.087	0.094	0.103	-0.16	0.061	0.057
Selenomonas sputigena	0.104	0.159	-0.02	-0.139	0.014	-0.058	0.099	-0.016	0.022	0.004	-0.109	-0.041	0.2	-0.044	0.024	-0.039	-0.023	0.04	0.097	0.009	0.09	-0.066	-0.026	-0.042	-0.059	-0.16	-0.048	-0.141	-0.162	-0.078	-0.117	0.064	0.082	-0.069	-0.169	0.073	-0.139	0.028	0.086	0.034	0.113	0.005	-0.119	-0.049	-0.153	-0.02	-0.185	-0.025	0.113
Shuttleworthia satelles	-0.141	0.123	0.225	0.004	-0.091	0.049	0.199	0.031	-0.1	-0.081	0.087	-0.003	0.004	0.041	-0.106	0.035	-0.1	0.044	0.224	-0.007	-0.111	-0.085	-0.098	-0.035	-0.076	-0.034	0.027	-0.045	-0.097	-0.11	-0.011	0.133	0.026	-0.129	0.01	0.036	-0.107	-0.042	0.016	0.022	-0.02	-0.03	-0.057	0.03	0.006	-0.103	0.054	0.085	0.113
Slackia exigua	-0.208	0.06	-0.057	0.183	0.018	-0.014	-0.119	-0.001	0.002	-0.082	-0.061	-0.026	0.02	-0.072	-0.166	-0.131	-0.095	-0.128	0.015	0.107	-0.127	0.028	-0.035	-0.078	0.085	-0.045	-0.082	-0.007	0.156	-0.051	0.003	0.066	0.083	0.11	-0.055	-0.042	-0.005	0.035	-0.067	0.001	0.022	0.074	-0.053	-0.166	-0.148	-0.049	-0.08	0.067	-0.021
Solobacterium moorei	0.015	0.011	0.026	0.08	-0.013	-0.019	-0.02	-0.041	0.026	-0.073	-0.052	-0.051	-0.016	0.001	-0.074	-0.12	0.12	-0.116	0.031	0.064	0.075	-0.057	0.113	0.001	-0.002	0.097	0.082	-0.032	0.112	0.063	0.023	0.081	-0.002	-0.11	0.038	0.004	0.029	-0.052	-0.009	-0.021	0.014	-0.039	-0.022	-0.004	-0.018	-0.211	0.026	-0.099	-0.029
Sphingomonas echinoides	-0.06	0.064	-0.126	0.043	-0.112	0.003	0.06	0.058	-0.027	0.014	0.07	0.081	-0.046	-0.019	-0.127	-0.059	-0.022	-0.051	-0.071	-0.101	-0.146	0.026	0.06	-0.001	0.01	0.004	-0.015	-0.042	0.025	-0.018	0.123	-0.036	0.021	-0.114	-0.231	0.001	-0.178	-0.004	0.024	0.08	0.074	0.158	-0.059	0.013	-0.023	-0.004	0.003	0.107	0.061
Stomatobaculum longum	0.109	0.038	0.035	-0.072	0.08	0.207	0.026	-0.042	-0.136	0.007	0.052	-0.027	0.018	-0.021	-0.086	0.081	-0.08	0.052	0.03	0.085	-0.11	-0.008	-0.06	-0.182	0.001	0.01	-0.056	0.015	0.181	-0.006	-0.098	0.062	0.064	-0.097	-0.031	-0.071	0.043	0.012	0.021	-0.017	-0.02	0.007	0.011	-0.168	-0.08	-0.069	-0.012	-0.005	-0.018
Stomatobaculum sp. oral taxon 097	0.076	0.019	0.032	0.002	-0.12	-0.021	0.117	0.015	-0.105	-0.048	-0.107	0.031	0.051	0.016	0.025	-0.009	0.002	0.017	0.008	0.351	-0.031	0.104	0.125	0.105	-0.107	0.112	-0.089	0.159	0.057	0.022	-0.095	-0.071	-0.043	0.1	-0.057	-0.041	-0.027	-0.015	0.083	-0.063	0.046	0.119	-0.008	0.057	0.051	0.039	-0.052	-0.111	-0.02
Stomatobaculum sp. oral taxon 373	-0.067	0.072	-0.146	-0.163	-0.017	0.078	0.034	-0.104	-0.069	-0.045	-0.096	-0.109	-0.096	0.093	0.033	0.019	-0.034	-0.126	-0.041	-0.161	0.14	0.037	-0.229	-0.109	-0.095	-0.032	-0.111	0.04	-0.045	-0.04	-0.005	-0.028	-0.039	0.05	0.078	-0.027	0.086	0.223	0.046	0.04	-0.055	-0.167	0.015	-0.005	0.058	-0.069	-0.052	-0.175	0.066
Streptococcus anginosus	0.011	0.026	-0.073	0.018	0.064	-0.021	-0.033	-0.029	-0.007	-0.031	-0.059	-0.003	-0.009	0.054	-0.039	-0.021	-0.12	0.003	-0.077	0.01	-0.072	0.015	0.132	-0.012	0.055	0.004	-0.002	-0.101	0.033	0.139	-0.001	0.049	0.018	0.049	-0.086	0.065	-0.15	0.168	-0.025	0.068	-0.066	-0.073	0.121	-0.041	0.138	-0.036	-0.005	0.08	-0.006
Streptococcus constellatus	-0.109	0.118	-0.056	0.219	0.125	-0.08	-0.018	-0.001	-0.13	0.047	0.031	-0.079	0.043	0.146	-0.183	0.012	-0.021	0.023	0.022	0.086	0.018	-0.132	0.045	0.037	0.034	0.027	-0.017	-0.07	-0.059	-0.229	0.055	0.023	0.116	-0.003	-0.039	-0.01	-0.004	-0.088	-0.084	-0.014	0.085	-0.102	-0.003	-0.012	0.041	0.085	0.004	0.012	-0.053
Streptococcus intermedius	0.069	0.103	0.091	0.015	0	-0.09	0.058	-0.094	0.068	0.091	0.129	0.024	0.117	0.039	-0.157	-0.093	-0.107	-0.006	0.03	-0.169	0.087	-0.03	0.002	0.014	0.07	-0.071	-0.146	0.009	0.063	-0.029	0.117	-0.163	-0.047	0.075	-0.037	-0.074	0.002	0.052	0.049	0.082	-0.014	0.008	0.009	-0.096	-0.141	-0.092	0.035	-0.065	-0.106
Streptococcus mutans	-0.006	0.074	-0.077	-0.047	-0.124	0.03	0.116	-0.035	0.017	0.035	0.094	-0.115	-0.115	0.035	0.078	-0.165	-0.022	0.044	-0.043	-0.138	0.009	-0.093	-0.022	-0.088	-0.112	0.02	-0.159	-0.083	0.07	0.009	0.079	0.036	0.076	-0.02	-0.101	0.172	-0.111	-0.024	0.074	0.016	0.134	0.062	0.112	-0.082	-0.027	0.128	0.006	0.036	0.002
Streptococcus sobrinus	0.109	0.058	0.074	0.018	0.058	-0.001	0.056	-0.032	-0.016	-0.061	-0.111	-0.035	-0.053	-0.093	0.058	-0.042	-0.066	-0.15	0.015	0.007	0.162	-0.179	-0.004	-0.039	0.001	0.03	0.101	0.02	-0.101	0.001	-0.053	0.02	0.158	0.042	0.184	-0.017	0	0.034	0.01	-0.033	-0.082	-0.027	-0.075	-0.121	-0.118	-0.102	-0.036	-0.094	-0.135
Streptococcus sp. oral taxon 058	0.189	-0.144	0.066	0.004	-0.006	-0.021	0.033	0.179	0.049	0.067	0.065	-0.083	0.018	-0.012	0.002	0.088	0.018	0.081	0.059	-0.058	-0.161	-0.003	0.095	-0.066	-0.079	-0.139	-0.185	-0.07	-0.064	0.013	0.061	-0.044	0.015	0.015	-0.041	-0.023	-0.122	-0.072	-0.032	-0.013	-0.004	0.054	-0.01	-0.001	-0.067	0.063	0.013	-0.006	0.193
Streptococcus vestibularis	0.068	-0.011	0.003	-0.023	0.023	-0.088	-0.049	-0.21	-0.097	-0.174	-0.085	-0.222	-0.064	0.138	0.023	0.081	0.047	0.022	0.035	0.037	-0.05	-0.035	0.008	-0.009	0.02	-0.052	-0.188	-0.077	-0.02	0.088	0.07	-0.145	-0.066	0.002	0.026	-0.198	0.085	0.097	0.066	0.14	0.07	0.082	0.053	-0.017	0.024	0.102	0.086	-0.108	0.016
TM7 [G-1] sp. oral taxon 346	-0.003	-0.039	-0.102	0.057	-0.129	-0.151	0.038	-0.152	-0.046	0.062	0.079	0.043	-0.084	-0.064	-0.015	-0.166	-0.28	-0.043	0.007	0.105	0.034	0.226	-0.05	0.028	-0.076	-0.069	-0.006	0.022	0.026	0.005	0.029	-0.07	-0.011	-0.035	-0.078	-0.008	0.051	-0.137	0.017	-0.082	0.102	0.036	0.042	0.034	-0.08	-0.048	-0.021	-0.102	-0.118
TM7 [G-1] sp. oral taxon 349	-0.077	-0.084	-0.102	-0.02	0.096	-0.035	0.033	-0.157	0.036	0.108	-0.116	0.053	-0.011	-0.018	-0.03	-0.147	-0.016	-0.087	-0.009	0.09	-0.005	0.016	0.025	0.034	-0.138	-0.07	-0.079	0.012	0.077	0.048	-0.007	0.216	0.024	0.043	0.005	0.075	-0.018	-0.063	-0.018	0.135	0.086	-0.016	0.012	-0.054	-0.073	-0.022	-0.119	0.083	-0.163
TM7 [G-1] sp. oral taxon 488	-0.173	0.024	0.033	0.063	-0.007	0.148	0.002	-0.033	0.015	-0.129	0.002	-0.085	-0.013	0.063	0.038	0.099	0.109	-0.004	0.092	-0.017	0.041	0.115	-0.096	0.062	0.054	0.064	0.125	0.09	-0.114	-0.046	-0.026	0.015	0.009	0.018	0.073	0.03	0.028	0.142	-0.084	0.179	-0.02	-0.083	-0.16	-0.016	0.039	-0.157	0.056	0.099	0.019
TM7 [G-1] sp. oral taxon 952	0.143	0.159	0.028	0.099	0.091	-0.042	0.015	-0.051	-0.029	0.041	0.077	-0.031	-0.117	0.023	0.035	-0.06	0.008	-0.106	-0.228	-0.043	0.007	-0.041	0.071	-0.1	0.002	0.026	-0.004	0.04	-0.086	-0.141	-0.081	-0.161	-0.087	-0.007	-0.011	0.23	-0.176	-0.073	0.055	0.049	0	0.05	-0.089	-0.084	0.032	-0.068	-0.021	0.073	-0.069
TM7 [G-2] sp. oral taxon 350	-0.074	0.166	-0.096	-0.106	-0.148	0.035	0.14	0.004	-0.134	-0.035	0.039	0.158	-0.112	0.149	0.046	-0.061	0.031	0.036	-0.053	0.034	0.175	-0.026	-0.142	-0.052	-0.066	0.044	-0.067	-0.029	-0.105	0	-0.005	0.146	-0.14	-0.084	-0.101	0.134	-0.007	-0.011	0.032	-0.099	0.038	0.004	0.022	0.1	-0.113	-0.093	0.009	-0.129	-0.074
TM7 [G-5] sp. oral taxon 356	0.102	-0.042	-0.008	0.094	-0.027	0.045	0.031	-0.146	-0.212	-0.118	-0.044	-0.127	0.016	-0.094	-0.05	0.026	0.086	-0.2	-0.131	0.081	0.023	0.091	0.181	-0.005	-0.128	0.067	0.114	0.057	0.058	0.068	0	0.067	0.042	-0.074	0.059	0.014	0.051	0.15	-0.136	-0.014	-0.076	-0.038	-0.058	-0.05	-0.123	-0.037	-0.241	0.056	-0.062
TM7 [G-6] sp. oral taxon 870	0.073	-0.021	-0.013	0.023	0.037	-0.019	-0.04	0.13	0.137	-0.052	-0.035	0.04	0.001	-0.094	-0.003	-0.023	0.042	0.045	0.094	-0.051	-0.046	-0.014	-0.043	-0.009	0.088	-0.02	-0.043	-0.101	0.106	-0.164	0.045	0.022	0.091	0.021	-0.141	-0.011	-0.033	-0.064	0.029	-0.12	0.028	-0.074	-0.051	0.054	-0.067	-0.06	0.016	-0.019	-0.019
Tannerella forsythia	-0.014	0.015	-0.043	0.067	-0.104	-0.064	-0.114	-0.077	0.056	-0.184	0.013	0.017	-0.092	-0.086	-0.094	-0.065	-0.075	-0.127	-0.101	0.032	0.057	0.025	-0.015	0.045	0.05	0.101	0.121	-0.024	0.226	-0.113	0.041	0.011	-0.141	-0.049	-0.006	-0.126	0.222	0.015	-0.047	-0.025	-0.02	0.106	0.034	-0.104	0.005	0.001	0.009	0.089	0
Tannerella sp. oral taxon 286	0.037	0.069	-0.014	-0.178	-0.116	-0.109	0.116	0.033	-0.068	-0.037	0.03	0.021	0.006	-0.023	-0.067	-0.06	0.067	0.102	-0.021	-0.032	-0.037	-0.008	-0.034	0.119	0.07	0.022	-0.051	0.127	-0.13	0.093	0.002	-0.057	-0.048	0.035	-0.062	-0.046	0.023	-0.126	0.062	0.079	0.032	-0.035	0.056	-0.124	-0.03	0.151	-0.058	-0.051	0.122
Treponema amylovorum	0.008	0.008	0.05	-0.039	0.036	-0.014	0.06	-0.132	-0.063	-0.048	0.144	-0.001	0.065	0.149	-0.075	-0.028	-0.144	-0.142	0.01	0.107	-0.044	-0.017	-0.198	-0.022	0.007	-0.003	-0.081	-0.044	-0.162	-0.141	-0.113	0.013	-0.017	-0.177	-0.171	0.031	-0.013	0.051	-0.135	0.049	0.057	-0.086	0.197	0.083	-0.032	0.093	0.118	-0.141	0.012
Treponema denticola	-0.123	-0.005	0.032	0.017	0.062	-0.021	-0.097	0.006	0.008	-0.081	-0.056	-0.033	0.099	0.006	0.042	0.025	-0.052	-0.019	0.014	0.007	0.072	0.122	-0.043	0.109	-0.083	-0.079	0.085	0.16	0.127	0.044	0.081	-0.008	0.029	-0.002	-0.056	-0.04	0.273	0.044	0.029	-0.136	0.083	0.01	0.025	-0.036	-0.069	0.063	0.204	-0.064	-0.039
Treponema lecithinolyticum	-0.073	-0.187	-0.053	-0.13	0.036	-0.071	-0.034	-0.04	0.007	-0.061	-0.043	-0.115	-0.096	0.06	-0.025	-0.082	0.01	-0.122	-0.183	-0.048	-0.047	-0.041	-0.005	-0.008	0.022	0.024	-0.058	-0.079	-0.006	-0.027	0.149	0.007	-0.078	-0.105	-0.122	-0.047	0.163	0.051	0.011	0.092	-0.135	0.018	0.019	0.001	0.021	0.003	0.186	-0.06	0.017
Treponema maltophilum	0.019	-0.085	0.059	0.025	-0.079	0.001	-0.011	0.026	-0.065	-0.056	0.037	0.007	-0.05	-0.061	-0.08	0.098	-0.086	-0.086	0.022	-0.026	0.071	-0.001	0.04	-0.002	-0.064	-0.046	0.052	0.111	-0.011	-0.034	0.04	0.018	0.086	0.131	-0.061	-0.087	0.184	0.076	0.07	-0.209	-0.006	0.034	0.068	0.089	-0.011	-0.097	0.088	-0.007	-0.08
Treponema parvum	-0.108	0.032	-0.049	-0.033	-0.017	0.031	-0.077	0.069	-0.042	0.246	-0.046	-0.014	-0.019	0.08	0.004	0.031	-0.057	-0.118	0.004	-0.023	0.129	0.024	-0.077	-0.078	-0.005	0.017	-0.024	0.061	0.032	-0.093	-0.046	0.067	-0.139	-0.041	0.021	0.039	0.091	-0.008	0.015	0.108	-0.181	-0.121	0.04	0.044	-0.054	0.032	-0.086	0.026	0.007
Treponema socranskii	-0.21	-0.053	-0.116	0.028	0.049	0.027	-0.066	-0.1	-0.073	0.123	0.062	-0.19	-0.07	-0.139	-0.092	0.004	-0.136	-0.024	-0.192	-0.045	0.05	0.156	0.027	-0.076	-0.012	0.109	-0.029	0.038	-0.055	0.112	0.074	0.113	-0.006	-0.014	0.013	0.169	0.132	-0.067	-0.066	0.163	-0.122	0.04	0.068	0.07	-0.025	-0.068	-0.052	-0.069	-0.217
Treponema sp. oral taxon 231	0.09	-0.1	0.099	0.024	0.047	0.064	-0.108	-0.005	0.06	-0.058	-0.129	0.051	-0.026	-0.165	0.05	0.131	-0.131	0.096	0.008	0.05	-0.126	-0.024	0.017	0.123	0.091	0.049	0.014	-0.056	0.133	-0.07	-0.038	0.066	-0.047	-0.014	0.02	-0.027	-0.047	0.047	0.062	-0.037	-0.079	0.116	-0.056	-0.112	0.163	0.096	-0.066	0.242	0.037
Treponema sp. oral taxon 237	0.063	0.06	-0.1	-0.17	-0.003	0.097	-0.198	0.073	0.001	0.046	-0.062	-0.063	0.086	-0.02	0.021	0.014	-0.118	-0.016	-0.192	-0.108	0.111	-0.104	0.034	0.05	-0.101	0.137	0.239	-0.019	-0.011	0.109	-0.133	0.073	0.074	-0.005	0.234	-0.052	0.078	-0.058	-0.041	-0.155	0.103	0.005	0.033	-0.188	0.156	-0.036	0.017	0.017	-0.096
Treponema sp. oral taxon 246	0.074	-0.13	0.113	-0.077	-0.019	0.031	0.003	-0.046	0.08	-0.008	0.041	-0.012	0.011	-0.075	0.017	0.02	-0.035	-0.069	-0.087	-0.119	0.021	-0.037	-0.164	0.003	0.015	-0.022	0.009	0.011	0.098	-0.012	-0.06	0.166	-0.094	0.166	0.007	0.02	0.095	-0.03	0.04	0.078	-0.078	-0.043	0.032	0.006	-0.029	-0.007	-0.024	-0.134	-0.006
Treponema sp. oral taxon 258	-0.214	0.062	-0.075	-0.088	-0.102	-0.006	0.131	-0.007	0.044	0.176	0.033	0.011	0.005	-0.095	-0.05	0.066	-0.075	-0.061	-0.092	-0.132	0.054	0.007	-0.138	-0.094	-0.114	-0.116	-0.028	0.11	-0.236	-0.101	-0.049	0.081	0.017	-0.079	-0.016	0.155	-0.028	0.209	-0.057	-0.045	-0.094	-0.113	-0.091	0.062	-0.129	-0.016	0.027	-0.057	0.091
Treponema sp. oral taxon 260	-0.087	-0.001	-0.003	-0.166	-0.164	0.024	-0.176	-0.005	-0.014	0.044	0.097	0.007	0.073	-0.157	-0.042	0.01	-0.068	0.182	0.017	-0.079	0.009	-0.039	0.058	-0.03	-0.056	0.051	-0.131	0.016	-0.045	0.016	0.003	0.087	-0.042	0.059	-0.062	0.011	-0.045	0.094	-0.155	0.093	-0.035	-0.066	0.04	0.055	0.105	-0.005	-0.031	-0.137	-0.053
Treponema sp. oral taxon 268	-0.053	-0.003	0.104	0.007	0.058	-0.062	0.082	-0.159	-0.106	0.086	-0.093	-0.129	0.055	-0.029	-0.027	0.043	-0.133	-0.003	0.058	-0.022	-0.037	-0.039	-0.002	-0.084	-0.012	0.062	0.127	0.165	-0.022	0.025	-0.09	-0.07	-0.021	0.081	0.119	0.172	-0.154	-0.061	-0.038	-0.032	-0.066	-0.007	0.105	0.035	-0.143	0.054	0.057	-0.074	0.055
Treponema sp. oral taxon 269	0.128	-0.012	-0.005	0.054	0.099	-0.084	0.047	0.141	-0.225	0.129	-0.075	-0.048	-0.007	0.002	0.081	-0.015	-0.152	-0.039	0.017	-0.131	0.104	-0.062	-0.041	0.039	0.087	-0.116	-0.169	-0.018	0.01	-0.063	0.095	-0.008	0.02	0.197	0.089	-0.04	0.02	-0.02	0.031	-0.158	0.077	0.009	0.06	0.038	0.119	0.075	-0.107	-0.013	-0.053
Treponema sp. oral taxon 270	-0.039	0.043	0.063	0.19	0.108	-0.126	0.014	-0.035	0.11	0.081	0.065	0.125	0.04	0.029	0.021	0.165	-0.035	0.001	0.001	-0.047	-0.067	0.117	-0.015	-0.08	0.117	-0.107	-0.023	0.084	0.046	-0.027	-0.001	-0.088	0.073	-0.054	-0.036	-0.007	-0.009	0.046	0.016	0.023	-0.13	-0.08	-0.038	-0.1	-0.051	-0.018	-0.112	-0.137	0.119
Veillonella atypica	-0.122	-0.063	-0.063	0.038	0.013	-0.015	-0.104	0.045	0.097	-0.101	-0.143	-0.132	0.024	0.005	0.033	0.026	0.101	0.041	0.089	-0.07	-0.073	0.035	0.027	-0.079	0.021	-0.14	0.042	-0.06	0.032	-0.049	0.043	-0.012	-0.155	-0.054	-0.045	-0.187	-0.04	-0.045	-0.118	0.092	-0.067	-0.028	0.128	0.089	0.002	-0.119	0.056	-0.049	0.041
Veillonellaceae [G-1] sp. oral taxon 129	0.114	-0.065	0.058	-0.016	0.086	0.03	-0.004	0.052	-0.081	0.103	-0.078	0.039	-0.02	-0.171	-0.028	-0.043	-0.019	0.015	0.092	0.107	0.058	0.076	-0.112	-0.062	-0.012	-0.033	-0.059	-0.106	-0.134	-0.053	0.073	-0.12	0.081	0.076	0.106	0.081	-0.132	0.014	0.057	0	0.051	0.036	0.092	0.04	-0.004	0.1	0.019	0.106	0.103
Veillonellaceae [G-1] sp. oral taxon 145	-0.022	0.038	-0.091	-0.1	0.039	0.023	0.016	-0.038	0.069	0.045	0.032	0.179	0.027	-0.232	0.055	0.152	0.13	-0.033	-0.072	-0.141	-0.003	-0.093	-0.023	-0.025	-0.095	-0.113	-0.07	0.011	0.123	0.264	-0.024	-0.109	0.043	0.085	-0.006	-0.157	0.022	0.013	0.037	0.004	0.007	-0.016	-0.034	-0.037	0.036	-0.124	0.05	-0.027	-0.132
Veillonellaceae [G-1] sp. oral taxon 150	0.022	0.041	0.013	-0.122	0.046	0.138	0.062	0.1	-0.123	-0.075	0.057	0.072	-0.051	0.055	-0.073	-0.108	-0.008	-0.13	-0.064	0.029	-0.102	-0.102	-0.06	0.028	0.057	-0.054	-0.094	-0.136	-0.088	-0.055	-0.024	0.045	-0.05	-0.036	0.119	0.073	-0.069	-0.002	-0.013	0.119	-0.126	0.005	0.163	-0.13	0.088	0.114	-0.109	0.029	0.138
Veillonellaceae [G-1] sp. oral taxon 155	0.018	0.049	-0.018	0.056	-0.233	-0.054	-0.059	0.09	-0.119	-0.006	-0.042	-0.031	0.052	-0.039	-0.008	0.039	0.001	0.057	0.028	0.011	0.004	-0.022	-0.004	-0.023	0.191	-0.063	-0.068	0.054	0.028	-0.084	-0.094	0.139	-0.091	-0.053	-0.031	-0.018	-0.174	-0.086	-0.089	-0.114	0.048	0.008	0	-0.109	0.083	0.021	-0.018	-0.147	0.008
[truncated: 160 more columns]
